# Supplementary material for: Dominant Red Coat Color in Holstein Cattle Is Associated with a Missense Mutation in the Coatomer Protein Complex, Subunit Alpha (COPA) Gene
Source: PLoS One. 2015 Jun 4;10(6):e0128969. doi: 10.1371/journal.pone.0128969 (PMC4456281; doi:10.1371/journal.pone.0128969)
Supplement: S1 Table — Six SNPs identified by whole genome sequencing within the IBD region were screened on a panel of 20 DR animals. A “.” indicates the same genotype as the reference genome. Variant calling quality scores from whole genome sequencing analysis are listed in the top row of the table. Three SNPs (8,028,785 bp, 9,385,285 bp, and 9,943,108 bp) were found to be false positives from whole genome sequencing after Sanger sequencing using the same individual. Two SNPs (10,295,754 bp and 10,295,797 bp) were excluded as candidate causal mutations since not all DR individuals carried the variant allele. The remaining SNP (9,479,761 bp) was found to be heterozygous in all 20 DR individuals. (XLSX) [file pone.0128969.s003.xlsx]

## Sheet: Sheet1
Animal ID	8,028,785 bp	9,385,285 bp	9,479,761 bp	9,943,108 bp	10,295,754 bp	10,295,797 bp	Source
Quality Score	46	7	225	44	91	225	Whole Genome Seq.
Reference Genome	GG	TT	CC	AA	GG	AA	UMD3.1/bosTau6
HOCANF9845383	GC	TG	CT	AT	GA	AG	Whole Genome Seq.
HOCANF9845383	..	..	CT	..	GA	AG	Sanger Seq. or TaqMan Assay
HO840F3008952241	..	..	CT	..	..	..	Sanger Seq. or TaqMan Assay
HO840F3008952242	..	..	CT	..	GA	..	Sanger Seq. or TaqMan Assay
HOUSAF64869399	..	..	CT	..	..	..	Sanger Seq. or TaqMan Assay
HOUSAF63609569	..	..	CT	..	..	..	Sanger Seq. or TaqMan Assay
HOUSAF63609570	..	..	CT	..	..	..	Sanger Seq. or TaqMan Assay
HOUSAF63609575	..	..	CT	..	GA	AG	Sanger Seq. or TaqMan Assay
HOUSAF63609588	..	..	CT	..	..	..	Sanger Seq. or TaqMan Assay
HOUSAF63609591	..	..	CT	..	..	..	Sanger Seq. or TaqMan Assay
HOUSAF63609595	..	..	CT	..	..	..	Sanger Seq. or TaqMan Assay
HOUSAF65998221	..	..	CT	..	GA	..	Sanger Seq. or TaqMan Assay
HOUSAF65998285	..	..	CT	..	..	..	Sanger Seq. or TaqMan Assay
HOUSAF65998295	..	..	CT	..	GA	..	Sanger Seq. or TaqMan Assay
HOUSAF69071235	..	..	CT	..	GA	..	Sanger Seq. or TaqMan Assay
HOUSAF69071238	..	..	CT	..	..	..	Sanger Seq. or TaqMan Assay
HOUSAF69531158	..	..	CT	..	..	..	Sanger Seq. or TaqMan Assay
HOUSAF69531182	..	..	CT	..	..	..	Sanger Seq. or TaqMan Assay
HOUSAF69531215	..	..	CT	..	GA	..	Sanger Seq. or TaqMan Assay
HOUSAF70433793	..	..	CT	..	..	..	Sanger Seq. or TaqMan Assay
HOUSAF70433798	..	..	CT	..	..	..	Sanger Seq. or TaqMan Assay
HOUSAF70433847	..	..	CT	..	..	..	Sanger Seq. or TaqMan Assay
