# Supplementary material for: Dominant Red Coat Color in Holstein Cattle Is Associated with a Missense Mutation in the Coatomer Protein Complex, Subunit Alpha (COPA) Gene
Source: PLoS One. 2015 Jun 4;10(6):e0128969. doi: 10.1371/journal.pone.0128969 (PMC4456281; doi:10.1371/journal.pone.0128969)
Supplement: S2 Table — Genes are labeled using Ensembl identifiers, as well as associated gene symbols in all cases in which they could be retrieved from Ensembl databases. Differential expression analyses were performed using DESeq2 package (see text for details). A threshold of FDR<0.1 was used to evaluate significant expression changes distinguishing skin samples associated with the two compared phenotypes. (XLSX) [file pone.0128969.s004.xlsx]

## Sheet: DomRed_Black
Ensembl ID	Gene symbol	Mean count across all samples	Log2 fold-change Dominant Red/Black	P-value	Q-value (FDR)
ENSBTAG00000045923	-	1026.63	-1.13858	2.04771e-17	2.90139e-13
ENSBTAG00000015647	CYP4X1	7700.38	1.15791	6.85984e-16	4.85985e-12
ENSBTAG00000014455	-	1465.12	0.970505	1.29989e-14	6.13939e-11
ENSBTAG00000020676	MMP9	685.593	-1.14417	3.39975e-13	1.20428e-09
ENSBTAG00000003829	HPN	229.797	1.59745	1.06944e-11	3.03057e-08
ENSBTAG00000009156	CAMK2N1	752.898	-0.96055	9.40956e-11	2.22207e-07
ENSBTAG00000031933	-	1422.15	-1.3754	3.82773e-10	7.74787e-07
ENSBTAG00000006844	LEF1	318.516	-0.916526	5.3386e-09	9.26317e-06
ENSBTAG00000003100	SMTN	1228.9	-0.682274	5.88387e-09	9.26317e-06
ENSBTAG00000019213	CNNM4	306.065	1.10505	8.98153e-09	1.06049e-05
ENSBTAG00000000146	FARP1	1706.07	-0.783051	8.50775e-09	1.06049e-05
ENSBTAG00000013289	PHF8	500.959	1.1813	7.93087e-09	1.06049e-05
ENSBTAG00000033803	FABP7	170.596	-1.33185	1.11244e-08	1.21247e-05
ENSBTAG00000012541	CHP2	7185.01	0.55941	2.95441e-08	2.99007e-05
ENSBTAG00000017188	C20ORF82	934.325	-0.795763	5.18168e-08	3.05914e-05
ENSBTAG00000006694	CXCL14	6228.75	-0.615727	4.95657e-08	3.05914e-05
ENSBTAG00000009887	DDX17	4089.13	0.779421	5.08113e-08	3.05914e-05
ENSBTAG00000009428	GAN	2765.73	-0.618637	4.84926e-08	3.05914e-05
ENSBTAG00000015996	GPC1	4444.09	-0.531988	4.66517e-08	3.05914e-05
ENSBTAG00000015128	KLK8	1310.58	0.875788	3.48264e-08	3.05914e-05
ENSBTAG00000006807	KRT35	11052.5	-1.01352	3.55801e-08	3.05914e-05
ENSBTAG00000027442	NFIB	2637.36	-0.692396	4.13772e-08	3.05914e-05
ENSBTAG00000022381	TET3	1355.52	0.678697	4.50648e-08	3.05914e-05
ENSBTAG00000047724	-	6465.93	2.58427	4.19985e-08	3.05914e-05
ENSBTAG00000020457	TGFB1	364.501	-1.22591	8.96561e-08	5.08135e-05
ENSBTAG00000016220	WIPF3	712.704	0.678468	1.47643e-07	8.04597e-05
ENSBTAG00000020552	PRDM2	984.619	0.999167	1.91168e-07	0.00010032
ENSBTAG00000047571	-	1339.03	4.28513	2.48055e-07	0.000125525
ENSBTAG00000015129	KLK10	8334.58	-0.930809	2.70577e-07	0.0001322
ENSBTAG00000011007	TTYH2	515.758	-1.07115	3.35205e-07	0.000158317
ENSBTAG00000006479	CAPN7	794.386	0.604004	3.88767e-07	0.000177691
ENSBTAG00000019577	ACKR4	610.913	-1.1128	4.86711e-07	0.000208976
ENSBTAG00000048210	-	170.026	-1.01763	4.74899e-07	0.000208976
ENSBTAG00000016799	ERN1	177.114	1.04118	6.57847e-07	0.000274148
ENSBTAG00000034106	CYP8B1	137.252	-1.745	7.75714e-07	0.000314031
ENSBTAG00000011287	ATXN7	332.686	0.831881	8.90014e-07	0.000350294
ENSBTAG00000015142	MAPKBP1	900.135	0.587952	9.34085e-07	0.000357704
ENSBTAG00000015582	HMOX1	580.307	0.983498	1.01127e-06	0.000369365
ENSBTAG00000039035	HSPA6	20487.5	9.24797	1.01667e-06	0.000369365
ENSBTAG00000026111	LBH	1467.66	-0.867998	1.1904e-06	0.000411386
ENSBTAG00000012052	PADI4	359.599	-0.892405	1.17375e-06	0.000411386
ENSBTAG00000012043	PADI3	1516.27	-0.810108	1.22412e-06	0.000412965
ENSBTAG00000021467	IGFBP6	1274.99	0.870864	1.26135e-06	0.000415629
ENSBTAG00000007431	CEMIP	670.332	1.01971	1.58686e-06	0.000511006
ENSBTAG00000012057	GIF	227.333	1.90722	1.83001e-06	0.000576086
ENSBTAG00000019001	PRDM10	196.827	1.16476	1.87028e-06	0.000576086
ENSBTAG00000033077	NUFIP2	562.327	1.65875	1.93967e-06	0.000584749
ENSBTAG00000017666	ABCC5	506.472	0.725109	2.00543e-06	0.000591978
ENSBTAG00000020397	APCDD1L	40.0131	-1.66432	2.10719e-06	0.000609323
ENSBTAG00000017442	CDO1	137.293	1.49192	2.21561e-06	0.000627859
ENSBTAG00000004354	-	151.788	-1.27327	2.5039e-06	0.000695643
ENSBTAG00000003928	ATG16L1	560	0.615074	2.67565e-06	0.000712337
ENSBTAG00000014340	KERA	113.132	-1.60343	2.71482e-06	0.000712337
ENSBTAG00000000245	NHSL1	1182.2	0.643369	2.68615e-06	0.000712337
ENSBTAG00000019066	FAM167A	283.326	-1.09327	3.02566e-06	0.000779466
ENSBTAG00000008443	LARP1	1729.23	0.858381	3.13073e-06	0.00079213
ENSBTAG00000005734	GATA6	193.679	-1.24684	3.3601e-06	0.00083525
ENSBTAG00000019146	OSBP2	144.841	-1.36949	3.93468e-06	0.000961216
ENSBTAG00000014858	PRPSAP2	788.945	-0.617836	4.33687e-06	0.00104151
ENSBTAG00000021661	APAF1	141.229	1.29155	4.75226e-06	0.00112225
ENSBTAG00000030999	DUSP8	265.926	-0.889383	5.04721e-06	0.001157
ENSBTAG00000016462	TCF7L2	886.353	-0.658127	5.06274e-06	0.001157
ENSBTAG00000011859	IPPK	234.096	0.894245	5.2667e-06	0.0011845
ENSBTAG00000021092	ATP6V0D2	170.342	-1.58104	5.49027e-06	0.00121549
ENSBTAG00000019386	BOLA-NC	4799.47	0.517986	5.72214e-06	0.00123302
ENSBTAG00000006771	FRY	2126.87	0.506348	5.786e-06	0.00123302
ENSBTAG00000019193	SETD5	1865.4	0.711463	5.8305e-06	0.00123302
ENSBTAG00000039046	MGC127538	1870.73	-0.892034	6.63003e-06	0.00138148
ENSBTAG00000020312	NCOA2	1042.02	0.921611	6.75649e-06	0.00138743
ENSBTAG00000010536	GPR33	102.091	-1.87047	6.90921e-06	0.00139852
ENSBTAG00000014396	TIEG1	2688.78	-0.759434	8.35266e-06	0.00166689
ENSBTAG00000013555	ACVR1B	592.64	0.683206	8.81808e-06	0.00173533
ENSBTAG00000010527	ACAP1	1204.52	-0.62447	8.99231e-06	0.00174537
ENSBTAG00000016242	DUOXA1	1225.63	-0.679387	9.74316e-06	0.00186555
ENSBTAG00000017771	EPN2	623.918	0.694906	1.00524e-05	0.00189909
ENSBTAG00000013284	-	943.832	-0.668275	1.02441e-05	0.00190985
ENSBTAG00000013460	ZBTB11	875.116	1.06952	1.05544e-05	0.00194214
ENSBTAG00000024199	KMT2C	2485.13	0.634087	1.08905e-05	0.0019783
ENSBTAG00000001788	BOVAGGRUS	398.233	-0.740383	1.27487e-05	0.00228654
ENSBTAG00000003498	FAT2	3418.92	0.527046	1.44084e-05	0.00244939
ENSBTAG00000007047	FZD10	3495.14	-0.59532	1.46939e-05	0.00244939
ENSBTAG00000006124	MAU2	528.92	0.621327	1.45307e-05	0.00244939
ENSBTAG00000001250	TFAP2A	4503.08	-0.44687	1.4605e-05	0.00244939
ENSBTAG00000011072	-	1259.18	-0.611665	1.42989e-05	0.00244939
ENSBTAG00000047449	-	79.071	-1.94799	1.42445e-05	0.00244939
ENSBTAG00000012295	NKD1	284.856	-0.905059	1.51486e-05	0.00249583
ENSBTAG00000003474	-	607.555	-0.715405	1.58324e-05	0.0025785
ENSBTAG00000018024	NR1D2	508.69	0.937552	1.6264e-05	0.00261869
ENSBTAG00000007433	-	594.623	0.964338	1.69716e-05	0.00270192
ENSBTAG00000006729	ARID5B	752.253	1.124	1.95376e-05	0.00304207
ENSBTAG00000015131	SLC29A1	5177.63	-0.616575	1.94438e-05	0.00304207
ENSBTAG00000016845	GALNT7	199.202	0.978761	1.99503e-05	0.00307257
ENSBTAG00000021452	TRANK1	346.972	0.994588	2.05489e-05	0.00313073
ENSBTAG00000040573	TSPAN10	86.6395	-2.30134	2.07902e-05	0.00313379
ENSBTAG00000034154	AGMO	234.547	-1.26395	2.169e-05	0.00323417
ENSBTAG00000038434	ATRX	4108.79	-0.53033	2.19126e-05	0.00323417
ENSBTAG00000015829	ENPP5	145.612	0.86519	2.31632e-05	0.00338349
ENSBTAG00000007164	FGFR3	3193.12	0.473113	2.36918e-05	0.0034157
ENSBTAG00000011723	GRIK5	588.853	-0.645122	2.38658e-05	0.0034157
ENSBTAG00000006806	KRT17	95923.7	-0.820992	2.45546e-05	0.00347915
ENSBTAG00000021327	DAW1	36.8172	-1.88239	2.76233e-05	0.0038752
ENSBTAG00000013899	LARP4B	890.657	0.75403	2.80214e-05	0.00389251
ENSBTAG00000015163	TM4SF1	5104.11	-0.576795	2.83368e-05	0.0038981
ENSBTAG00000019062	FCHSD2	241.274	0.889394	3.00353e-05	0.00409202
ENSBTAG00000003296	C26H10ORF2	643.995	0.505103	3.03661e-05	0.00409769
ENSBTAG00000021050	ECEL1	125.798	-1.32187	3.07407e-05	0.00409854
ENSBTAG00000019742	FOXJ2	965.506	0.784125	3.09509e-05	0.00409854
ENSBTAG00000019479	-	364.222	0.850671	3.37868e-05	0.00443264
ENSBTAG00000015116	RAD23A	1133.89	-0.46563	3.73103e-05	0.00483413
ENSBTAG00000020934	SHF	1068.04	-0.966866	3.75294e-05	0.00483413
ENSBTAG00000019197	FAM208B	1412.56	0.455759	3.94117e-05	0.00503085
ENSBTAG00000004005	WDR7	290.708	0.948159	4.05369e-05	0.00512828
ENSBTAG00000020416	PGAP1	62.8736	1.339	4.20181e-05	0.00526862
ENSBTAG00000004305	RGS16	77.7002	-1.17271	4.26609e-05	0.0053023
ENSBTAG00000015844	TFPI2	481.517	-0.933254	4.45351e-05	0.00548712
ENSBTAG00000003033	GADD45G	99.7108	-1.26209	4.67925e-05	0.00571554
ENSBTAG00000011100	CTSC	2102.43	-0.444737	4.90576e-05	0.00583461
ENSBTAG00000000516	OTOR	40.4279	-1.56488	4.94144e-05	0.00583461
ENSBTAG00000015904	RORA	1547.59	0.821669	4.88105e-05	0.00583461
ENSBTAG00000033345	STAR	179.72	-0.793393	4.87949e-05	0.00583461
ENSBTAG00000013858	C25H16ORF72	516.191	1.08862	5.08826e-05	0.00593657
ENSBTAG00000012019	IRS2	731.803	0.739813	5.15349e-05	0.00593657
ENSBTAG00000023372	MYCN	134.796	-1.0131	5.12207e-05	0.00593657
ENSBTAG00000015255	ST6GALNAC2	2068.52	-0.448587	5.38806e-05	0.00615672
ENSBTAG00000004813	SUSD1	55.9396	1.1452	5.53209e-05	0.00627074
ENSBTAG00000013084	NAPA	2646.39	-0.488241	5.66763e-05	0.00637338
ENSBTAG00000047816	-	72.5432	-2.23163	5.84988e-05	0.00652654
ENSBTAG00000007489	NCOA3	1024.67	0.906012	5.9723e-05	0.00656731
ENSBTAG00000014270	UNC5B	2636.13	-0.756589	5.97913e-05	0.00656731
ENSBTAG00000005136	ABI1	1275.71	0.700715	6.0311e-05	0.00657344
ENSBTAG00000013888	FOXA1	115.463	0.908124	6.08624e-05	0.0065829
ENSBTAG00000002788	RAB27B	394.602	0.961857	6.17584e-05	0.0066292
ENSBTAG00000006768	ENTPD4	699.038	0.824353	6.56797e-05	0.00679281
ENSBTAG00000001890	KIAA0226	270.432	0.863478	6.55534e-05	0.00679281
ENSBTAG00000016804	LYST	2011.96	0.778126	6.46092e-05	0.00679281
ENSBTAG00000003038	TAP2	2675.36	-0.53203	6.4774e-05	0.00679281
ENSBTAG00000012866	THBS4	594.753	-0.975177	6.41591e-05	0.00679281
ENSBTAG00000004832	KIF21A	1855.01	-0.442734	6.62215e-05	0.00679922
ENSBTAG00000014872	CAPNS1	5096.86	-0.423706	6.67274e-05	0.00680188
ENSBTAG00000015940	SCGB2A2	638.802	2.34792	6.79804e-05	0.0068801
ENSBTAG00000009831	OCA2	212.228	-1.42473	6.90557e-05	0.00693936
ENSBTAG00000008373	ITGA10	94.919	0.992604	6.97998e-05	0.00696474
ENSBTAG00000004035	SDK1	182.297	-0.799959	7.07065e-05	0.00700588
ENSBTAG00000009780	GTF2I	3098.7	-0.614629	7.15605e-05	0.00704126
ENSBTAG00000017524	CBLN4	28.6247	-1.73645	7.36818e-05	0.00719998
ENSBTAG00000014267	ZCCHC14	210.664	0.816037	7.52298e-05	0.0073009
ENSBTAG00000046255	ATXN1L	192.686	1.06515	7.59965e-05	0.00732513
ENSBTAG00000004757	LTBP4	4624.99	-0.583773	7.80783e-05	0.00747494
ENSBTAG00000019304	BTBD3	960.383	0.883495	8.04295e-05	0.00764836
ENSBTAG00000000742	AMOTL2	1393.31	0.770247	8.56146e-05	0.0080336
ENSBTAG00000001002	TCF7	491.855	-0.587825	8.52857e-05	0.0080336
ENSBTAG00000009812	CXCL6	92.2147	-1.15315	9.30561e-05	0.00845199
ENSBTAG00000001981	SLC6A17	52.1439	1.23344	9.25437e-05	0.00845199
ENSBTAG00000012022	TBC1D2B	277.672	0.731278	9.20584e-05	0.00845199
ENSBTAG00000026880	-	2615.55	-0.962544	9.2163e-05	0.00845199
ENSBTAG00000048058	-	21.056	2.09562	9.07553e-05	0.00845199
ENSBTAG00000005431	LMCD1	976.86	-0.968867	9.4408e-05	0.00852017
ENSBTAG00000016683	BIKBA	2785.75	-0.563897	9.58547e-05	0.00854192
ENSBTAG00000018093	KMT2A	705.262	0.937562	9.53941e-05	0.00854192
ENSBTAG00000000203	ATP6V1G1	2992.82	-0.366466	9.94427e-05	0.00859583
ENSBTAG00000006002	DIDO1	979.414	0.564859	9.8248e-05	0.00859583
ENSBTAG00000007181	KIFC3	1488.92	0.597035	9.86144e-05	0.00859583
ENSBTAG00000040411	-	311.616	0.670973	9.76553e-05	0.00859583
ENSBTAG00000043583	-	326.801	-0.716239	9.9493e-05	0.00859583
ENSBTAG00000017488	KLF3	1284.85	0.772988	0.0001003	0.00861301
ENSBTAG00000046548	SIAT7B	282.55	-0.976385	0.000101132	0.00863217
ENSBTAG00000009430	MYRIP	20.5212	1.84291	0.000105346	0.00893802
ENSBTAG00000004460	RFWD3	300.141	0.756397	0.00010659	0.00895326
ENSBTAG00000011744	USP31	385.34	1.25686	0.00010679	0.00895326
ENSBTAG00000020775	FIBP	1354.24	-0.431822	0.000108379	0.00903311
ENSBTAG00000012718	XK	58.3101	1.1729	0.000109931	0.00909795
ENSBTAG00000047379	-	201.137	-1.19184	0.000110442	0.00909795
ENSBTAG00000001626	CTPS	660.486	-0.648381	0.000114645	0.009289
ENSBTAG00000012070	INTS2	268.024	0.867826	0.000114381	0.009289
ENSBTAG00000007930	NCOA6	1961.86	0.557802	0.000114728	0.009289
ENSBTAG00000013909	BOC	1195.91	0.465661	0.000115985	0.00933745
ENSBTAG00000038794	TMEM245	165.009	1.08259	0.00011748	0.00940436
ENSBTAG00000021210	HES2	949.217	-0.748195	0.000119533	0.00951499
ENSBTAG00000021751	RASEF	1198.01	0.49154	0.000123074	0.00974211
ENSBTAG00000012219	CSPG4	1319.16	-0.956542	0.000124397	0.00979209
ENSBTAG00000009701	IL25	22.066	-3.15262	0.000129021	0.00985117
ENSBTAG00000016691	LACC1	1037.91	0.835232	0.000127766	0.00985117
ENSBTAG00000008921	NEXN	229.302	-0.94556	0.000129319	0.00985117
ENSBTAG00000011962	PLA2G3	223.363	0.667637	0.000127304	0.00985117
ENSBTAG00000018767	RTP3	141.428	0.822253	0.000127929	0.00985117
ENSBTAG00000047625	-	377.03	1.04489	0.000128144	0.00985117
ENSBTAG00000025441	HSPA1A	187174	4.20286	0.000131551	0.00986336
ENSBTAG00000015810	PLET1	3929.34	-0.702553	0.000130392	0.00986336
ENSBTAG00000017019	PRKDC	642.106	0.618071	0.000131743	0.00986336
ENSBTAG00000040070	SCGB1D	387.372	3.5369	0.000132263	0.00986336
ENSBTAG00000017402	OSBPL2	1268.14	0.452972	0.000134126	0.00987136
ENSBTAG00000040381	ZNF75A	241.713	0.891235	0.000134461	0.00987136
ENSBTAG00000005863	-	449.823	0.850307	0.000134225	0.00987136
ENSBTAG00000013916	HERC2	2149.36	0.505125	0.000136195	0.00994713
ENSBTAG00000004789	LGR6	308.758	-0.609869	0.000137137	0.00996459
ENSBTAG00000008779	ALOX15B	346.843	-1.13098	0.000139605	0.0100549
ENSBTAG00000014334	ZFYVE26	1018.2	0.747788	0.000139799	0.0100549
ENSBTAG00000019539	MFAP3L	228.098	1.1725	0.000141792	0.0101467
ENSBTAG00000032106	PPAPDC1A	107.66	-0.91892	0.000143817	0.0102399
ENSBTAG00000017713	KTN1	4259.93	-0.513782	0.000145251	0.0102903
ENSBTAG00000018062	KIAA1522	1924.38	0.48313	0.000146455	0.010324
ENSBTAG00000012676	KRT79	46184.8	-0.608256	0.00014975	0.0104522
ENSBTAG00000024407	-	652.374	-0.586501	0.000149573	0.0104522
ENSBTAG00000018255	ACTN1	5231.05	-0.537011	0.000152953	0.0105096
ENSBTAG00000037383	AKAP13	1745.02	0.80371	0.000153075	0.0105096
ENSBTAG00000015808	ZNF609	1006.6	0.591702	0.000153538	0.0105096
ENSBTAG00000025165	-	128.45	1.58967	0.000151849	0.0105096
ENSBTAG00000009002	PPDPF	2388.66	-0.447623	0.000155388	0.010585
ENSBTAG00000002647	RGS10	362.202	-0.694798	0.00015654	0.0106125
ENSBTAG00000018718	DDI2	231.32	1.16479	0.000159024	0.0107296
ENSBTAG00000016913	AVIL	77.9215	0.997508	0.000164885	0.0109683
ENSBTAG00000032260	DCUN1D3	218.545	1.18045	0.000164538	0.0109683
ENSBTAG00000013495	WDFY3	2546.11	0.717077	0.000163372	0.0109683
ENSBTAG00000033221	CCDC152	3308.97	-0.565986	0.000168176	0.0109848
ENSBTAG00000006667	EPB41	919.541	0.740211	0.000166848	0.0109848
ENSBTAG00000018390	GLB1L2	36.3238	-1.43429	0.00016605	0.0109848
ENSBTAG00000011473	MYL9	2834.51	-0.506769	0.000168233	0.0109848
ENSBTAG00000001161	FAM60A	1380.37	-0.385494	0.000171652	0.0110552
ENSBTAG00000012555	RBM15	170.132	1.46437	0.00017091	0.0110552
ENSBTAG00000014984	RPRD2	825.607	0.7707	0.000170578	0.0110552
ENSBTAG00000032122	CD19	95.2524	-0.952055	0.000175324	0.0112406
ENSBTAG00000039722	-	2032.23	0.966953	0.000176371	0.0112568
ENSBTAG00000019745	LMF1	380.514	-0.555142	0.000178593	0.0112968
ENSBTAG00000002317	PTN	603.968	-0.734023	0.000178269	0.0112968
ENSBTAG00000001740	HAPLN3	362.035	-0.725935	0.000180493	0.0113662
ENSBTAG00000018729	SPEN	3314.03	0.887371	0.000182583	0.011447
ENSBTAG00000020268	RSF1	1438.43	-0.451899	0.000187416	0.0116982
ENSBTAG00000013201	ALOX5AP	234.619	-0.667635	0.000194727	0.0120295
ENSBTAG00000037687	GPR111	622.756	0.846066	0.000197818	0.0120295
ENSBTAG00000038237	KPRP	19181.3	0.502977	0.000194014	0.0120295
ENSBTAG00000038428	RELB	366.989	-0.753568	0.000195924	0.0120295
ENSBTAG00000016236	SLC12A6	328.823	0.896755	0.000196228	0.0120295
ENSBTAG00000021019	SLC30A4	150.672	1.00206	0.000197796	0.0120295
ENSBTAG00000003189	CCDC6	632.43	0.668574	0.000198774	0.012036
ENSBTAG00000005780	LDB1	2238.15	0.482675	0.000200163	0.0120685
ENSBTAG00000014575	COL4A5	1474.53	0.421063	0.000202245	0.0121209
ENSBTAG00000003454	RGS20	25.2411	-1.60138	0.000202743	0.0121209
ENSBTAG00000009362	SYNE1	1724.89	0.523053	0.000211244	0.0125761
ENSBTAG00000008100	GOLGA7B	647.368	-0.767299	0.000214935	0.0126892
ENSBTAG00000007577	UBXN7	208.861	1.25157	0.000214609	0.0126892
ENSBTAG00000019983	ASXL2	487.964	0.902834	0.000217752	0.0127559
ENSBTAG00000004860	SLC27A6	88.6395	-1.00064	0.000218078	0.0127559
ENSBTAG00000011811	TNPO2	1088.82	0.551358	0.000218765	0.0127559
ENSBTAG00000002527	ZSWIM4	924.579	0.697546	0.000220196	0.0127814
ENSBTAG00000011984	-	51.2025	1.13234	0.000221007	0.0127814
ENSBTAG00000010915	CRTC3	376.87	0.663745	0.000231713	0.0133461
ENSBTAG00000017469	CCDC88A	577.917	-0.537679	0.000232741	0.013351
ENSBTAG00000000973	KCNJ15	91.1821	-1.2341	0.000238304	0.013615
ENSBTAG00000014402	GIMAP8	21.075	1.69812	0.000239524	0.0136298
ENSBTAG00000047537	CCAR1	1610.74	-0.4552	0.000244211	0.0137641
ENSBTAG00000018851	MYCBP2	6145.77	0.474485	0.000244798	0.0137641
ENSBTAG00000022227	PLSCR2	143.4	-0.791122	0.000243184	0.0137641
ENSBTAG00000009124	FEZ1	221.829	-0.959	0.000246396	0.0137991
ENSBTAG00000006876	PMPCB	832.538	-0.459863	0.000248135	0.0138418
ENSBTAG00000045998	MAGEL2	22.0867	-1.88181	0.0002528	0.0139938
ENSBTAG00000018356	-	162.061	0.9564	0.000252835	0.0139938
ENSBTAG00000003696	CCDC64	514.784	0.497012	0.00025458	0.0140356
ENSBTAG00000021393	FLRT2	293.038	0.75534	0.000256721	0.0140987
ENSBTAG00000013057	CBLB	111.04	1.33143	0.000260046	0.0142262
ENSBTAG00000001729	DUSP10	78.9311	-0.971601	0.00026168	0.0142605
ENSBTAG00000023745	BANP	251.07	1.08706	0.000266841	0.0144861
ENSBTAG00000020346	CCDC92	128.397	-0.7827	0.000269529	0.0145761
ENSBTAG00000003261	-	41.9971	-1.24558	0.000270606	0.0145788
ENSBTAG00000005754	PPM1K	1646.58	0.589999	0.000272781	0.0146403
ENSBTAG00000003199	SLC35C1	190.703	0.809237	0.00027571	0.0147416
ENSBTAG00000000599	CCNI	6390.79	-0.413316	0.000291097	0.0154899
ENSBTAG00000016198	EP300	3582.32	0.642166	0.000291891	0.0154899
ENSBTAG00000002346	HSD3B7	634.03	-0.907667	0.000296028	0.0156188
ENSBTAG00000022689	RYBP	220.961	0.993607	0.000297626	0.0156188
ENSBTAG00000034580	-	224.678	-0.824511	0.000297065	0.0156188
ENSBTAG00000046467	PTP4A3	45.3759	-1.31259	0.000300578	0.0157154
ENSBTAG00000014354	FXYD6	4732.95	-0.576628	0.000305658	0.0159223
ENSBTAG00000010645	BOLA-DRA	6037.35	-0.429049	0.00030707	0.0159303
ENSBTAG00000017409	DLX3	3566.26	-0.424172	0.00030806	0.0159303
ENSBTAG00000003288	CCZ1	1178.19	-0.592072	0.000312698	0.016053
ENSBTAG00000020143	RDH10	412.562	0.691984	0.000312294	0.016053
ENSBTAG00000021581	FHOD3	564.767	-0.680723	0.000314183	0.016071
ENSBTAG00000015543	ARHGAP35	1949.37	0.497527	0.000319056	0.0162152
ENSBTAG00000001992	CYP51A1	1737.91	0.765213	0.000320149	0.0162152
ENSBTAG00000008342	TMPRSS13	2190.85	0.488347	0.000320437	0.0162152
ENSBTAG00000011363	EVI5	281.725	0.936695	0.000342706	0.0172703
ENSBTAG00000047293	NRIP1	440.167	1.10989	0.000343724	0.0172703
ENSBTAG00000004440	PEPT-1	2950.9	-0.6758	0.000350202	0.0175336
ENSBTAG00000016733	NOL9	210.479	0.858213	0.000355482	0.0177353
ENSBTAG00000045647	ARL4C	229.748	-0.71964	0.000364627	0.0178152
ENSBTAG00000037638	KRT73	3839.17	-0.607324	0.000360017	0.0178152
ENSBTAG00000002086	PRPF4B	2482.37	0.57654	0.000361467	0.0178152
ENSBTAG00000005654	TMSB10	2721.39	-0.486371	0.000364101	0.0178152
ENSBTAG00000045513	-	99.0853	1.05923	0.000364364	0.0178152
ENSBTAG00000046316	-	79.1753	-0.900229	0.000359624	0.0178152
ENSBTAG00000000032	ABI3	55.8558	-1.35534	0.000372927	0.0181581
ENSBTAG00000047491	CACNA1S	229.122	-0.963143	0.000376191	0.018192
ENSBTAG00000020345	CNN3	2275.51	-0.581689	0.000375651	0.018192
ENSBTAG00000009475	PLXDC2	2415.6	0.469273	0.000390641	0.0188265
ENSBTAG00000010858	-	957.719	0.731063	0.000393562	0.018903
ENSBTAG00000021308	IRS1	509.981	0.542754	0.000395065	0.0189111
ENSBTAG00000007530	TRIM10	25.9308	-2.42162	0.000396833	0.0189317
ENSBTAG00000020654	BAZ2B	3100.47	-0.504967	0.000402091	0.0190102
ENSBTAG00000009755	GOLGA3	569.196	0.694992	0.000402503	0.0190102
ENSBTAG00000007979	TNPO1	602.13	0.940043	0.000402346	0.0190102
ENSBTAG00000009315	CDON	701.86	0.542527	0.000403885	0.0190121
ENSBTAG00000001100	IL22RA1	1657.14	0.601186	0.000412314	0.0193446
ENSBTAG00000001941	SEMA4D	875.48	0.445424	0.000415769	0.0194423
ENSBTAG00000015887	FOXJ3	449.409	0.798416	0.000424729	0.0197697
ENSBTAG00000006703	PTGDR	75.6453	-0.93098	0.000425561	0.0197697
ENSBTAG00000005382	CCDC85B	483.1	-0.651124	0.000429663	0.0198951
ENSBTAG00000010238	LTB4R	585.498	-0.671446	0.000432506	0.0198967
ENSBTAG00000039260	RPTN	8453.53	0.569711	0.000432324	0.0198967
ENSBTAG00000000010	BMSC-UBP	779.291	-0.447186	0.000441966	0.0199433
ENSBTAG00000002356	DKFZP686F02235	350.433	0.838539	0.000437919	0.0199433
ENSBTAG00000021134	DPP9	735.964	0.497252	0.000439389	0.0199433
ENSBTAG00000001644	MDN1	705.066	0.767013	0.000441042	0.0199433
ENSBTAG00000015426	PDLIM4	1015.22	-0.63048	0.000438328	0.0199433
ENSBTAG00000000211	-	158.603	0.810039	0.000438713	0.0199433
ENSBTAG00000011460	KLHL11	74.2067	1.29213	0.00044656	0.0200867
ENSBTAG00000007933	C1H3orf58	1228.64	0.943612	0.000455096	0.0203586
ENSBTAG00000032872	-	477.83	-0.562949	0.000455478	0.0203586
ENSBTAG00000013464	CEP97	124.408	1.26932	0.000463336	0.0205916
ENSBTAG00000006233	NIM1K	56.9679	-1.08822	0.000465052	0.0205916
ENSBTAG00000044185	SOX6	74.0438	1.28073	0.000464458	0.0205916
ENSBTAG00000007324	LRRC4C	72.4662	-1.16248	0.000479497	0.0208405
ENSBTAG00000008151	MAP3K3	799.386	0.777885	0.000477976	0.0208405
ENSBTAG00000002783	PCYOX1	1201.27	0.5462	0.000477912	0.0208405
ENSBTAG00000015296	PTPRB	105.981	0.935314	0.000478687	0.0208405
ENSBTAG00000006695	VCPIP1	412.426	1.0257	0.000474904	0.0208405
ENSBTAG00000021501	-	179.339	0.990663	0.000472319	0.0208405
ENSBTAG00000007793	SERTAD2	155.034	0.946626	0.000494583	0.0214304
ENSBTAG00000031631	FAM132A	237.346	-0.65335	0.00049838	0.0215291
ENSBTAG00000003529	-	494.077	-0.85397	0.000503758	0.0216953
ENSBTAG00000019622	TPBGL	36.6983	-1.73071	0.000509461	0.0218744
ENSBTAG00000014286	IFT88	284.838	-0.602048	0.000512057	0.0219194
ENSBTAG00000039055	ANKRD65	74.5986	-1.54939	0.000515967	0.0220203
ENSBTAG00000014718	CST6	12901	-0.940892	0.000528195	0.0224744
ENSBTAG00000006367	CTGF	2106.87	-0.764229	0.000533431	0.0226293
ENSBTAG00000009357	IL34	1743.75	-0.874659	0.000535929	0.0226674
ENSBTAG00000007863	GLS	344.92	0.75721	0.000540274	0.0227759
ENSBTAG00000019944	METAP2	3454.07	-0.434828	0.00054171	0.0227759
ENSBTAG00000004503	NPY	22.3555	-2.05569	0.000552395	0.0231151
ENSBTAG00000032558	TTC7A	861.358	0.520521	0.00055304	0.0231151
ENSBTAG00000019453	PTGES	569.159	-0.5335	0.000559332	0.0233093
ENSBTAG00000011545	GDA	233.683	0.724914	0.000567257	0.0234624
ENSBTAG00000015268	PRKCABP	339.781	-0.639957	0.000565855	0.0234624
ENSBTAG00000006204	XPNPEP3	72.9188	0.948072	0.000567972	0.0234624
ENSBTAG00000006531	DIP2C	482.345	0.742144	0.000577555	0.0237889
ENSBTAG00000022255	AR	191.539	0.833464	0.000581899	0.0238983
ENSBTAG00000018181	CCDC8	376.046	-0.83204	0.000591184	0.0239332
ENSBTAG00000015796	DNAJC5	424.556	0.611538	0.000586329	0.0239332
ENSBTAG00000013127	LPCAT3	1061.92	-0.507948	0.000585945	0.0239332
ENSBTAG00000012868	ZNF77	288.15	0.691865	0.000589392	0.0239332
ENSBTAG00000037937	-	135.138	0.729824	0.000591193	0.0239332
ENSBTAG00000005180	RBMS1	1415.93	-0.607778	0.000599375	0.0241953
ENSBTAG00000023736	CDC42EP3	571.119	-0.590721	0.000602014	0.0242328
ENSBTAG00000004172	SETD1B	692.369	0.453328	0.000604822	0.0242768
ENSBTAG00000009111	LRRN5	178.006	-1.2341	0.000607031	0.0242967
ENSBTAG00000004249	TANC2	299.935	0.924839	0.000613166	0.0244731
ENSBTAG00000007519	ADAR	767.42	0.641338	0.000632941	0.0251441
ENSBTAG00000001660	SPTY2D1	406.439	0.980514	0.000633526	0.0251441
ENSBTAG00000020747	ASS1	1408.54	-0.82942	0.000637131	0.0252165
ENSBTAG00000020752	CEP78	167.071	-0.784457	0.000644866	0.0253808
ENSBTAG00000006346	DAP	5567.35	-0.361296	0.000644517	0.0253808
ENSBTAG00000015541	DLC1	398.739	0.763154	0.000651896	0.0255158
ENSBTAG00000045517	-	201.909	-0.643167	0.000651331	0.0255158
ENSBTAG00000047752	OTUD1	285.121	0.699566	0.000655675	0.025593
ENSBTAG00000010343	C1QTNF7	81.0687	-1.23376	0.000661816	0.0257618
ENSBTAG00000000672	MGC143209	1238.43	-0.712038	0.000665689	0.0258415
ENSBTAG00000032493	FAM134C	2284.92	0.376249	0.000680716	0.0262418
ENSBTAG00000013761	STMN1	1399.36	-0.641918	0.000680898	0.0262418
ENSBTAG00000038104	-	4087.15	-0.358095	0.000681558	0.0262418
ENSBTAG00000010990	LHX2	939.031	-0.817751	0.00068427	0.0262749
ENSBTAG00000012724	AJUBA	1567.6	0.599507	0.000690973	0.0262888
ENSBTAG00000007942	PAPD5	247.091	1.31752	0.000690083	0.0262888
ENSBTAG00000000042	PYCR1	352.547	-0.645381	0.000692055	0.0262888
ENSBTAG00000020384	WDR47	1217.92	0.492012	0.000686698	0.0262888
ENSBTAG00000010704	LRRC4	80.5442	-1.34616	0.000695351	0.0263434
ENSBTAG00000017385	-	43.8783	1.12371	0.000702473	0.0265422
ENSBTAG00000016810	PYCRL	1552.88	-0.400165	0.000711076	0.0267958
ENSBTAG00000005670	ARHGEF19	392.753	-0.773096	0.000720309	0.0269147
ENSBTAG00000012815	CLEC12A	32.6826	-1.22177	0.000731101	0.0269147
ENSBTAG00000019249	HS3ST6	1002.06	-0.52128	0.000731327	0.0269147
ENSBTAG00000014429	KMT2D	1904.92	0.530918	0.000723393	0.0269147
ENSBTAG00000011543	PDCD1	134.603	-0.875822	0.000725056	0.0269147
ENSBTAG00000023867	RC3H2	383.195	1.17827	0.000723774	0.0269147
ENSBTAG00000004556	SLC2A3	326.686	-0.818799	0.000727603	0.0269147
ENSBTAG00000005862	SMC4	1850.14	-0.488528	0.000729012	0.0269147
ENSBTAG00000037539	VCAM1	121.158	-0.922177	0.000727422	0.0269147
ENSBTAG00000009520	ADCY1	161.666	1.00801	0.000740031	0.0270943
ENSBTAG00000014088	MBNL3	32.2528	1.94084	0.000738653	0.0270943
ENSBTAG00000003922	MPHOSPH8	1727.67	-0.399144	0.000743907	0.027166
ENSBTAG00000012834	ARSI	44.7114	1.55166	0.000747239	0.0272176
ENSBTAG00000005517	NOP58	1488.18	-0.385824	0.000752939	0.0272505
ENSBTAG00000046122	NRARP	558.783	0.787373	0.000751963	0.0272505
ENSBTAG00000038916	-	68.6244	1.51886	0.000753913	0.0272505
ENSBTAG00000007074	-	237.56	0.971925	0.000760786	0.027429
ENSBTAG00000016057	CSRP1	3257.71	-0.441159	0.000765757	0.0274583
ENSBTAG00000044032	KDM2A	1481.48	0.691258	0.000769353	0.0274583
ENSBTAG00000006116	SF4	686.029	-0.486981	0.000765598	0.0274583
ENSBTAG00000047113	-	63.5331	-1.21941	0.000769301	0.0274583
ENSBTAG00000001725	CXCL10	40.8245	2.12299	0.000778479	0.0277142
ENSBTAG00000039662	RSC1A1	709.131	0.755246	0.000780503	0.0277167
ENSBTAG00000002202	CRAMP1L	246.223	0.633381	0.000795822	0.0281197
ENSBTAG00000010587	SH3BGRL	822.633	-0.436549	0.000795554	0.0281197
ENSBTAG00000015433	APC2	146.31	1.04628	0.000800638	0.0281575
ENSBTAG00000008350	KLHL21	2059.41	0.83147	0.000800867	0.0281575
ENSBTAG00000010547	CEP76	182.739	0.997617	0.000804041	0.0281992
ENSBTAG00000015046	MST1R	1191.96	0.41997	0.000820144	0.0286222
ENSBTAG00000015310	SLC25A36	354.654	0.950319	0.000820029	0.0286222
ENSBTAG00000015802	CREB3L2	202.629	0.833024	0.000831951	0.0288919
ENSBTAG00000001537	TSKU	942.646	-0.690061	0.00083158	0.0288919
ENSBTAG00000014596	EFHD1	1714.46	-0.745374	0.000854823	0.0295288
ENSBTAG00000008414	ZFR	1266.34	0.721947	0.000854783	0.0295288
ENSBTAG00000048304	-	30.3893	1.38263	0.000856542	0.0295288
ENSBTAG00000006747	LTBP3	1008.34	-0.463961	0.000892327	0.0306878
ENSBTAG00000009952	C2orf69	85.5132	1.17118	0.000898186	0.0306936
ENSBTAG00000039891	KRT71	102578	-0.708945	0.000895446	0.0306936
ENSBTAG00000014178	RALGAPA2	1214.16	0.666295	0.000898993	0.0306936
ENSBTAG00000021107	STXBP5	946.492	0.576978	0.000902716	0.0307466
ENSBTAG00000038904	PRRT1	86.8962	-1.00438	0.000916396	0.0311377
ENSBTAG00000007375	MIF	2063.77	-0.347301	0.00092112	0.0312233
ENSBTAG00000040298	GSTT1	335.234	-0.858296	0.000924111	0.03125
ENSBTAG00000020643	BARX2	1921.4	-0.435968	0.000932175	0.0313585
ENSBTAG00000010835	CRELD1	380.341	0.808331	0.00093396	0.0313585
ENSBTAG00000016299	ZNF784	193.018	-0.805176	0.000930937	0.0313585
ENSBTAG00000016221	AMOT	378.382	0.677003	0.000944471	0.0314542
ENSBTAG00000003784	DNAJC2	1071.2	-0.524945	0.000946838	0.0314542
ENSBTAG00000001579	EIF2C2	740.479	0.754717	0.000945526	0.0314542
ENSBTAG00000005012	HSPH1	13033	3.9921	0.000944395	0.0314542
ENSBTAG00000020480	SPTLC2	1564.21	0.492143	0.000947912	0.0314542
ENSBTAG00000002979	PIK3R3	60.3328	1.43033	0.000957297	0.0316915
ENSBTAG00000018130	MAP-2	656.879	0.813014	0.000969286	0.0320135
ENSBTAG00000021773	ERCC4	197.671	0.843562	0.000979754	0.0321346
ENSBTAG00000011252	RAD50	1256.79	-0.476253	0.000978296	0.0321346
ENSBTAG00000026376	SNN	226.364	0.670624	0.000975292	0.0321346
ENSBTAG00000021246	-	515.265	-0.59819	0.000987177	0.0323032
ENSBTAG00000003848	ATRN	519.084	0.802914	0.00100206	0.0324565
ENSBTAG00000013476	CPA5	94.749	-0.807963	0.0010009	0.0324565
ENSBTAG00000010070	GSDMA	6050.27	-0.452493	0.00100113	0.0324565
ENSBTAG00000018310	SETD3	977.629	0.407487	0.00100331	0.0324565
ENSBTAG00000006578	SPEF1	29.575	1.9648	0.00100014	0.0324565
ENSBTAG00000018360	MRPL1	447.038	-0.50512	0.00102889	0.033208
ENSBTAG00000003015	SESN1	695.319	-0.487545	0.00103136	0.0332121
ENSBTAG00000046185	BTBD7	405.68	0.862975	0.001039	0.0333068
ENSBTAG00000015607	ERMP1	1502.64	0.627183	0.00103887	0.0333068
ENSBTAG00000046587	-	25639.3	-0.82294	0.00105425	0.0337194
ENSBTAG00000021687	JADE2	423.621	0.479947	0.00105819	0.0337692
ENSBTAG00000015749	-	202.376	-0.950403	0.00106643	0.0339555
ENSBTAG00000010542	SPIRE1	286.586	0.659541	0.00107897	0.0342778
ENSBTAG00000015646	RASSF3	140.737	0.759062	0.00108216	0.0343024
ENSBTAG00000005832	ADRBK1	2565.53	0.39144	0.00108691	0.0343679
ENSBTAG00000030542	KRT25	75267.2	-0.71329	0.00109299	0.0343679
ENSBTAG00000020387	MARF1	1027.39	0.766227	0.0011004	0.0343679
ENSBTAG00000009905	NFYA	554.116	1.10557	0.00109094	0.0343679
ENSBTAG00000046677	RTN4R	30.3884	-1.28867	0.00110121	0.0343679
ENSBTAG00000026825	TMEM37	94.1611	-1.01629	0.00109687	0.0343679
ENSBTAG00000007660	ZNF414	460.079	-0.65402	0.00109419	0.0343679
ENSBTAG00000019892	HAS2	75.8977	-0.885075	0.00110779	0.0344506
ENSBTAG00000004934	NEMF	1032.65	-0.547201	0.00110872	0.0344506
ENSBTAG00000002791	SEC24C	2509.26	0.374458	0.00111657	0.0346186
ENSBTAG00000000619	KRT74	1529.04	-0.763106	0.00112417	0.0347024
ENSBTAG00000026812	-	1112.74	0.814862	0.00112239	0.0347024
ENSBTAG00000004509	SLX4	398.595	0.854283	0.00112686	0.0347098
ENSBTAG00000019919	CFAP46	18.9952	2.25525	0.00113625	0.034788
ENSBTAG00000017425	GJB2	3811.59	-0.562498	0.00113639	0.034788
ENSBTAG00000017033	LSR	925.132	-0.3773	0.00113677	0.034788
ENSBTAG00000006420	BMPRII	542.944	0.831874	0.00114651	0.0348085
ENSBTAG00000010375	MSL1	1616.96	0.598962	0.00114726	0.0348085
ENSBTAG00000001361	NMNAT1	261.029	1.27338	0.00114078	0.0348085
ENSBTAG00000000647	SELO	1192.8	-0.45439	0.00114309	0.0348085
ENSBTAG00000016841	ATP10B	341.162	0.785686	0.00116175	0.0350229
ENSBTAG00000014060	LSM6	760.293	-0.495683	0.00115862	0.0350229
ENSBTAG00000032603	-	2665.04	0.466871	0.00115949	0.0350229
ENSBTAG00000015124	ARGLU1	1410.37	0.733774	0.00117106	0.0350989
ENSBTAG00000019217	KIF13A	1236.3	0.613439	0.0011717	0.0350989
ENSBTAG00000011683	NUMB	882.868	0.517919	0.0011682	0.0350989
ENSBTAG00000047319	-	456.625	-0.663689	0.00117687	0.0351795
ENSBTAG00000009994	EML5	311.137	0.831012	0.00118575	0.0352763
ENSBTAG00000016573	LHCGR	242.418	-0.662504	0.00118353	0.0352763
ENSBTAG00000039856	-	26.665	-1.57153	0.00118758	0.0352763
ENSBTAG00000018347	IL33	740.827	-0.714308	0.00120304	0.0355123
ENSBTAG00000013793	NEDD4	199.753	0.635861	0.001201	0.0355123
ENSBTAG00000008047	ZDHHC15	31.7639	1.27665	0.00120102	0.0355123
ENSBTAG00000001771	DYRK1A	624.8	0.80674	0.00120888	0.03557
ENSBTAG00000003919	KIAA0408	91.6173	0.801708	0.00121002	0.03557
ENSBTAG00000046549	BICD2	3834.06	0.576581	0.00121739	0.0357127
ENSBTAG00000005861	CCNT1	308.368	0.873783	0.00123337	0.035958
ENSBTAG00000047250	SPTSSB	297.272	0.599722	0.00123255	0.035958
ENSBTAG00000047902	-	22.5922	2.18359	0.00123114	0.035958
ENSBTAG00000046409	EGR2	1129.18	-0.544233	0.00124915	0.036263
ENSBTAG00000001835	GJA1	13592.1	-0.643039	0.00124997	0.036263
ENSBTAG00000017090	SMCR8	270.706	0.859874	0.00125151	0.036263
ENSBTAG00000026199	ACTB	41155.1	-0.576386	0.0012558	0.0363132
ENSBTAG00000014021	UBN2	220.548	0.948354	0.00125857	0.0363191
ENSBTAG00000007109	ASB2	664.027	-0.829952	0.00126388	0.0363366
ENSBTAG00000008739	SAMD11	85.7841	-0.797626	0.00126431	0.0363366
ENSBTAG00000016193	FASTKD2	287.828	-0.763706	0.00127115	0.0364075
ENSBTAG00000001069	TP53	2724.97	-0.386647	0.00127448	0.0364075
ENSBTAG00000021133	-	187.804	0.775145	0.00127203	0.0364075
ENSBTAG00000009104	SERP1	685.875	0.646066	0.00128751	0.0366319
ENSBTAG00000046730	-	197.652	0.819355	0.00128694	0.0366319
ENSBTAG00000014615	SLC26A2	809.357	1.01573	0.00129414	0.0367467
ENSBTAG00000016600	CCDC142	131.365	0.840082	0.00131464	0.03718
ENSBTAG00000001463	TNKS	379.001	0.886745	0.00131266	0.03718
ENSBTAG00000006762	SH3RF2	1358.73	0.758295	0.00132451	0.0373843
ENSBTAG00000016770	GAPT	103.553	-0.969242	0.00132973	0.0374573
ENSBTAG00000018159	CASP2	471.925	0.472113	0.00133341	0.0374863
ENSBTAG00000014401	SORBS3	1588.13	-0.55611	0.00133996	0.0375958
ENSBTAG00000011721	MED13	822.71	0.853037	0.00134994	0.037801
ENSBTAG00000031749	SLC35E2B	262.113	0.87676	0.00135315	0.0378161
ENSBTAG00000038738	PXMP4	191.83	0.920965	0.00135998	0.0379321
ENSBTAG00000018334	PLAGL2	172.462	0.784926	0.0013692	0.0379708
ENSBTAG00000018332	PPTC7	107.016	1.06189	0.0013694	0.0379708
ENSBTAG00000016080	VPS13D	2747.4	0.495585	0.00136869	0.0379708
ENSBTAG00000004135	LMTK2	1315.54	0.567214	0.00138202	0.0382458
ENSBTAG00000004672	RDX	960.859	-0.424521	0.00140272	0.0386675
ENSBTAG00000000936	SLC39A2	404.983	-0.860225	0.00140122	0.0386675
ENSBTAG00000012253	EIF2C1	333.537	0.88818	0.00141704	0.0387256
ENSBTAG00000011970	FNIP2	756.729	0.841661	0.00141849	0.0387256
ENSBTAG00000004015	KAT6A	1730.62	0.496096	0.001409	0.0387256
ENSBTAG00000001512	ZFP64	1373.53	0.487294	0.00141341	0.0387256
ENSBTAG00000030939	ZNF575	135.602	-0.729528	0.00141266	0.0387256
ENSBTAG00000009643	ZBTB25	25.4503	1.61905	0.00142284	0.0387697
ENSBTAG00000002478	AGMAT	40.6649	1.02602	0.00143589	0.0389754
ENSBTAG00000047341	-	94.1239	-0.811119	0.00143423	0.0389754
ENSBTAG00000014140	ATP1B3	10979.1	-0.389553	0.00144977	0.03926
ENSBTAG00000015263	CPSF7	495.069	0.520492	0.00145192	0.03926
ENSBTAG00000008614	CCDC155	100.709	-0.772633	0.00148124	0.039751
ENSBTAG00000020831	CHD1L	1592.07	0.493609	0.0014813	0.039751
ENSBTAG00000011495	DIP2A	567.92	0.49404	0.00147476	0.039751
ENSBTAG00000011595	IP6K1	711.682	0.744432	0.00147976	0.039751
ENSBTAG00000013952	HNRPD	4749.33	-0.717646	0.00148474	0.0397679
ENSBTAG00000018488	AFF1	1293.87	0.576065	0.00151476	0.0404192
ENSBTAG00000010303	ICAM1	304.056	0.614102	0.00151289	0.0404192
ENSBTAG00000008802	C19H17ORF39	2312.63	0.487311	0.00152114	0.0404371
ENSBTAG00000007477	-	18.9426	-1.49964	0.0015202	0.0404371
ENSBTAG00000011593	QKI	620.567	0.653299	0.00152631	0.0404988
ENSBTAG00000011262	-	40.3853	1.03697	0.001536	0.0406796
ENSBTAG00000004558	MGC165862	191.8	-0.725256	0.00154581	0.0407983
ENSBTAG00000013159	PHF11	353.359	-0.69601	0.00154624	0.0407983
ENSBTAG00000002769	AP1G1	1556.93	0.468538	0.00155635	0.0409108
ENSBTAG00000034498	LY6D	6413.85	0.633159	0.00156659	0.0409108
ENSBTAG00000026523	PLAGL1	495.542	0.519198	0.00156311	0.0409108
ENSBTAG00000039105	S100A3	1524.79	-0.655466	0.00156062	0.0409108
ENSBTAG00000017682	TET2	722.746	0.81337	0.00156783	0.0409108
ENSBTAG00000019680	ZYG11B	710.826	0.807089	0.00156718	0.0409108
ENSBTAG00000013238	CDK12	652.601	0.929769	0.00157371	0.040927
ENSBTAG00000001507	CLCN5	83.7829	1.17291	0.00157423	0.040927
ENSBTAG00000010514	ASB7	169.929	0.879629	0.0015801	0.0409463
ENSBTAG00000039504	-	3842.51	0.759279	0.00158075	0.0409463
ENSBTAG00000033339	ANKLE2	1454.73	0.406895	0.00159211	0.0410157
ENSBTAG00000000532	EXO5	280.579	1.23546	0.00158953	0.0410157
ENSBTAG00000008026	OXT	23.5285	-1.64811	0.0015905	0.0410157
ENSBTAG00000007546	-	527.418	0.505428	0.00163027	0.0418466
ENSBTAG00000030180	-	313.512	0.667819	0.00162981	0.0418466
ENSBTAG00000006008	CAMSAP1	1919.99	0.362655	0.00164355	0.0419796
ENSBTAG00000000750	MSL2	319.268	0.836665	0.00164311	0.0419796
ENSBTAG00000007321	SREK1	777.7	-0.597534	0.00164434	0.0419796
ENSBTAG00000014248	MIER3	188.218	0.858826	0.0016553	0.0421833
ENSBTAG00000007100	-	587.547	0.561885	0.00166218	0.0422827
ENSBTAG00000008973	ASB6	513.118	-0.763115	0.00167738	0.0425927
ENSBTAG00000023697	-	24.5897	1.41386	0.00169011	0.0428392
ENSBTAG00000016572	USP37	157.816	1.03628	0.00169362	0.0428516
ENSBTAG00000012564	KANSL1	1158.73	0.579873	0.0017029	0.0430095
ENSBTAG00000000081	COL4A3BP	858.198	0.624196	0.00170737	0.0430458
ENSBTAG00000008525	LRIG2	265.255	0.766053	0.00173035	0.0435477
ENSBTAG00000015164	SLC27A5	139.575	-0.896609	0.00175652	0.0441279
ENSBTAG00000000347	RHOG	1127.29	-0.349712	0.00176001	0.0441372
ENSBTAG00000000955	RBM41	73.1833	1.1405	0.00177019	0.0442594
ENSBTAG00000008535	SOCS7	110.81	1.32021	0.00177113	0.0442594
ENSBTAG00000001898	CCDC112	342.46	-0.582374	0.00179255	0.0443258
ENSBTAG00000007428	CDKL5	37.2012	1.40177	0.00178146	0.0443258
ENSBTAG00000025964	MAST4	1057.87	0.617312	0.00178686	0.0443258
ENSBTAG00000007343	PDLIM7	1167.5	-0.343301	0.00178208	0.0443258
ENSBTAG00000010249	TMEM222	659.347	-0.510075	0.00179132	0.0443258
ENSBTAG00000014123	ZNF507	127.133	1.01794	0.00178406	0.0443258
ENSBTAG00000000455	CREBZF	1842.53	-0.503493	0.0018042	0.0445361
ENSBTAG00000022058	ACACB	184.952	1.03379	0.00180756	0.0445414
ENSBTAG00000011279	MATN4	43.4275	-1.17687	0.0018139	0.04462
ENSBTAG00000014608	KDM1B	430.493	0.589343	0.00182106	0.0447186
ENSBTAG00000000139	SETD8	2368.57	0.515896	0.0018252	0.0447427
ENSBTAG00000015692	HSPA4L	769.665	1.02394	0.00183941	0.0450131
ENSBTAG00000046367	-	40.723	1.19655	0.00185818	0.0453941
ENSBTAG00000003084	MGC166084	269.822	0.800201	0.00187048	0.0455376
ENSBTAG00000007441	SEC23IP	644.008	0.622398	0.00187047	0.0455376
ENSBTAG00000008939	DNMBP	1174.23	0.654645	0.00187418	0.0455494
ENSBTAG00000044044	CLOCK	83.9553	1.06977	0.00187888	0.0455854
ENSBTAG00000003726	MTMR9	187.793	0.728422	0.00188644	0.0456905
ENSBTAG00000014670	BEX5	121.791	-0.79706	0.0019052	0.0459343
ENSBTAG00000040394	PRSS27	258.027	-0.994653	0.00190556	0.0459343
ENSBTAG00000006612	SCAF1	1092.76	-0.392279	0.00190623	0.0459343
ENSBTAG00000044063	B4GALT6	391.396	0.734916	0.00194351	0.0465948
ENSBTAG00000005882	ZNF333	341.033	0.818719	0.00194059	0.0465948
ENSBTAG00000001919	ZNF652	321.617	0.679743	0.00194115	0.0465948
ENSBTAG00000018808	SLC25A35	380.702	0.805298	0.00194895	0.0466464
ENSBTAG00000015074	PTGDS	912.681	-0.392429	0.00195831	0.0467914
ENSBTAG00000014667	PAIP2B	45.1818	1.25014	0.00196675	0.0468351
ENSBTAG00000006985	TM7SF3	1420.29	-0.36068	0.00196529	0.0468351
ENSBTAG00000037964	HIST3H2A	67.2132	1.74318	0.00198243	0.0469731
ENSBTAG00000016879	KIAA1147	257.299	0.835383	0.00198116	0.0469731
ENSBTAG00000030578	PTOV1	1695.69	-0.343716	0.00198249	0.0469731
ENSBTAG00000034255	EIF5B	4086.71	-0.397329	0.00200024	0.0472235
ENSBTAG00000007837	EPT1	188.575	0.706981	0.00199789	0.0472235
ENSBTAG00000017412	SOCS6	173.385	0.751828	0.00200306	0.0472235
ENSBTAG00000020985	TYRP1	2711.88	-1.48862	0.00201228	0.0473622
ENSBTAG00000005530	GNMT	260.783	-0.676614	0.00201932	0.0474491
ENSBTAG00000001022	AMDHD2	675.649	-0.45467	0.00202489	0.0475012
ENSBTAG00000017733	CA2	2088.82	-0.526055	0.00205526	0.0478731
ENSBTAG00000005719	GJB4	2140.96	-0.488852	0.00205313	0.0478731
ENSBTAG00000033008	MYOZ1	388.273	-1.15859	0.00205764	0.0478731
ENSBTAG00000000376	P2RX3	208.457	0.678259	0.00204594	0.0478731
ENSBTAG00000027513	-	22.0104	1.29957	0.00204977	0.0478731
ENSBTAG00000031998	CXCL16	1366.74	-0.485907	0.0020668	0.0480073
ENSBTAG00000019625	EHHADH	526.069	0.537075	0.00208727	0.048265
ENSBTAG00000006676	FIBIN	362.708	-0.876017	0.00208483	0.048265
ENSBTAG00000013801	PBX1	197.234	0.777677	0.00209287	0.048265
ENSBTAG00000020035	RCAN1	1791.33	-0.791366	0.00209486	0.048265
ENSBTAG00000046364	-	301.872	0.52947	0.00209492	0.048265
ENSBTAG00000033680	CEP112	71.067	-1.03376	0.0021049	0.0483377
ENSBTAG00000024269	TGFBR3	489.072	0.844436	0.00210276	0.0483377
ENSBTAG00000000511	CNST	529.779	0.714612	0.00211364	0.0483929
ENSBTAG00000020313	FNBP1	987.665	0.611493	0.00211933	0.0483929
ENSBTAG00000020430	GLT1D1	221.268	0.604516	0.00212097	0.0483929
ENSBTAG00000047633	MAML1	239.123	0.658244	0.00211577	0.0483929
ENSBTAG00000018898	ARID4A	1651.51	-0.393843	0.00213257	0.0485793
ENSBTAG00000016571	ITFG3	1666.23	-0.4568	0.00214914	0.0488783
ENSBTAG00000004216	MAP3K2	125.273	1.1441	0.00216216	0.0489387
ENSBTAG00000021601	PARD6B	375.51	1.16572	0.00215886	0.0489387
ENSBTAG00000019853	SMURF2	836.186	0.512335	0.00215744	0.0489387
ENSBTAG00000019281	MCRS1	758.114	-0.597861	0.00216878	0.0489523
ENSBTAG00000014719	TMOD1	365.982	-0.523368	0.00216967	0.0489523
ENSBTAG00000017349	PCDHGA8	2445.13	-0.502252	0.00217757	0.0489746
ENSBTAG00000013938	PHC3	142.29	0.927953	0.00217667	0.0489746
ENSBTAG00000007166	CAMKK1	459.408	0.443745	0.00218873	0.0491476
ENSBTAG00000007220	CASKIN2	1035.68	-0.45918	0.00219826	0.0492056
ENSBTAG00000021565	PRSS2	190.024	-10.0416	0.00219655	0.0492056
ENSBTAG00000046936	MRFAP1	5828.53	-0.288656	0.00220305	0.0492349
ENSBTAG00000013524	CMIP	1089.69	-0.535686	0.0022102	0.049241
ENSBTAG00000004575	FAM126A	47.7375	1.05788	0.00221477	0.049241
ENSBTAG00000021201	FAM126B	205.8	1.00358	0.00222309	0.049241
ENSBTAG00000011322	HIPK1	1084.83	0.754319	0.0022218	0.049241
ENSBTAG00000027713	LYSMD3	98.722	1.27997	0.0022225	0.049241
ENSBTAG00000039731	RND3	1257.4	-0.392065	0.00222417	0.049241
ENSBTAG00000001961	MAP1B	1863.46	-0.551838	0.00223283	0.0493556
ENSBTAG00000040490	CCDC3	2376.63	-0.636139	0.0022407	0.0494526
ENSBTAG00000020645	GNAI2	3407.18	-0.339909	0.00227946	0.0500165
ENSBTAG00000001745	LUM	1641.86	-0.696858	0.00227958	0.0500165
ENSBTAG00000001942	SNX27	288.313	0.774202	0.00228038	0.0500165
ENSBTAG00000008388	-	1026.87	-0.424743	0.00227824	0.0500165
ENSBTAG00000012482	CDCP1	978.231	0.598126	0.00229459	0.0502505
ENSBTAG00000006305	AK1	312.119	-0.611341	0.00230107	0.0503146
ENSBTAG00000002948	SETD2	1808.27	0.458124	0.00231622	0.0505679
ENSBTAG00000005675	SLC44A4	58.1065	0.885457	0.00232718	0.0507288
ENSBTAG00000013677	SEC14L1	957.893	0.503456	0.00233533	0.0507732
ENSBTAG00000002175	SRPK2	1294.31	-0.400793	0.00233638	0.0507732
ENSBTAG00000005190	TSC1	436.246	0.601133	0.00234312	0.0508418
ENSBTAG00000022161	TLR7	64.6505	1.74213	0.00235162	0.0509482
ENSBTAG00000013454	TAB2	1646.77	0.411315	0.00235959	0.0510428
ENSBTAG00000003835	BMP4	466.999	-0.61927	0.00237917	0.0513167
ENSBTAG00000011636	DDIAS	274.459	0.585765	0.00237949	0.0513167
ENSBTAG00000024027	TRMT10C	458.669	-0.517265	0.00238378	0.051331
ENSBTAG00000046509	FAM46C	298.141	2.94769	0.00239644	0.0514813
ENSBTAG00000008962	MRPL50	259.349	-0.613943	0.00239803	0.0514813
ENSBTAG00000019782	TPI1	4326.53	-0.377796	0.00241259	0.0517155
ENSBTAG00000037735	GPR77	271.904	-0.692252	0.00241907	0.0517762
ENSBTAG00000045702	ZBED6	266.789	1.21913	0.0024247	0.0518184
ENSBTAG00000003191	FSCN1	1571.07	-0.662537	0.00243278	0.0518347
ENSBTAG00000014389	SP4	59.4308	0.901254	0.00243206	0.0518347
ENSBTAG00000020412	RAP2A	247.306	0.940094	0.00243744	0.0518559
ENSBTAG00000002520	CUGBP1	769.469	0.458386	0.00244638	0.0519682
ENSBTAG00000015905	ARHGAP32	1692.55	0.419631	0.00246943	0.0523793
ENSBTAG00000012178	NR1D1	2476.98	0.465288	0.00247946	0.052452
ENSBTAG00000019601	-	164.054	0.73524	0.00248026	0.052452
ENSBTAG00000019303	MAFK	162.382	1.14359	0.0024897	0.0525252
ENSBTAG00000003586	MAN1A2	189.395	0.905538	0.00249287	0.0525252
ENSBTAG00000031561	RSRC1	484.297	-0.526939	0.00249484	0.0525252
ENSBTAG00000007909	NOTCH2	1896.45	0.762995	0.00249898	0.0525342
ENSBTAG00000035744	TRIM26	341.262	0.450487	0.00250277	0.0525359
ENSBTAG00000043958	TMEM33	296.964	1.18912	0.00250655	0.0525375
ENSBTAG00000014659	TMEM194A	49.5392	1.17566	0.00252876	0.0529248
ENSBTAG00000013680	ATP1B2	546.471	0.401121	0.0025596	0.0533153
ENSBTAG00000003616	DCLRE1B	43.9597	0.948621	0.00256063	0.0533153
ENSBTAG00000034396	PIGW	643.559	0.456753	0.00256624	0.0533153
ENSBTAG00000001836	-	17.1459	2.51188	0.00256159	0.0533153
ENSBTAG00000046416	-	537.015	-0.449233	0.00256457	0.0533153
ENSBTAG00000006470	TTBK2	49.0223	1.12645	0.00257385	0.0533951
ENSBTAG00000016896	HERPUD1	2214.97	0.758799	0.0025851	0.0534679
ENSBTAG00000025442	HSPA1L	515.382	3.87414	0.00258868	0.0534679
ENSBTAG00000003942	PIP4K2C	811.463	0.464971	0.00258303	0.0534679
ENSBTAG00000013408	RBM12B	295.075	0.574448	0.00260547	0.0537104
ENSBTAG00000016529	SLC25A30	324.053	0.656508	0.002608	0.0537104
ENSBTAG00000005043	TIMP1	988.51	-0.40661	0.00262148	0.0539097
ENSBTAG00000008396	MRPL54	572.593	-0.460124	0.00263999	0.0541332
ENSBTAG00000004136	NFE2L3	1568.22	-0.549069	0.00263754	0.0541332
ENSBTAG00000001845	EPS8L3	49.6676	-1.0708	0.00268713	0.0550012
ENSBTAG00000046118	-	55.4027	3.81662	0.00269009	0.0550012
ENSBTAG00000002464	PLCH2	996.258	-0.792752	0.00269892	0.0551022
ENSBTAG00000009747	RNFT1	2927.47	-0.422389	0.00270343	0.0551149
ENSBTAG00000007068	SH3BGR	68.493	-0.868121	0.00272847	0.0555455
ENSBTAG00000002630	MKL1	752.695	-0.777087	0.00273337	0.0555655
ENSBTAG00000018049	MKNK2	2921.8	0.425494	0.00274116	0.0555821
ENSBTAG00000000199	PDP1	262.73	0.542909	0.00274596	0.0555821
ENSBTAG00000013740	SP2	443.618	-0.519314	0.00274251	0.0555821
ENSBTAG00000000827	TAOK1	484.096	0.862746	0.00277959	0.0561827
ENSBTAG00000046239	C10orf12	142.146	0.754421	0.00279225	0.0563582
ENSBTAG00000017549	KITLG	53.2791	1.14515	0.00281601	0.0567568
ENSBTAG00000001305	ATP2B2	180.189	0.756601	0.00282251	0.056807
ENSBTAG00000015376	FBXW11	746.364	0.624508	0.00282705	0.0568176
ENSBTAG00000046484	AIF1L	409.012	0.524425	0.00284795	0.0569963
ENSBTAG00000012012	CYB5A	975.464	0.441684	0.0028415	0.0569963
ENSBTAG00000015309	-	28.8935	-1.27945	0.00284801	0.0569963
ENSBTAG00000006052	PLCD3	461.799	-0.548378	0.00286668	0.0572891
ENSBTAG00000004722	THUMPD2	327.512	-0.79779	0.00288052	0.0574846
ENSBTAG00000006592	SGSM1	91.3897	0.979572	0.00289282	0.0576488
ENSBTAG00000004452	IPO9	1869.61	-0.398082	0.0029038	0.0577054
ENSBTAG00000031800	PPDPF	2720.01	-0.402865	0.00290316	0.0577054
ENSBTAG00000030962	EEFSEC	586.488	-0.800127	0.00292265	0.0579176
ENSBTAG00000009498	PTEN	592.145	0.733066	0.00291868	0.0579176
ENSBTAG00000006817	CBL	138.098	1.16087	0.00294701	0.0582373
ENSBTAG00000010007	MAPK13	2863.01	0.287457	0.00294478	0.0582373
ENSBTAG00000000710	PIP5K1C	132.84	0.605071	0.00296156	0.0584434
ENSBTAG00000021000	KIAA2018	211.889	1.04062	0.00298107	0.0586693
ENSBTAG00000015386	REL	132.349	1.32091	0.00298129	0.0586693
ENSBTAG00000013702	ZNF296	308.568	-0.61851	0.00299103	0.0587794
ENSBTAG00000009933	DTX3L	221.022	0.596276	0.00300292	0.0588623
ENSBTAG00000010760	REV3L	685.591	0.568446	0.00300356	0.0588623
ENSBTAG00000017845	BAG1	4773.32	0.308286	0.00301267	0.058878
ENSBTAG00000007084	MAP3K14	389.338	-0.789254	0.00301204	0.058878
ENSBTAG00000006026	NGFRAP1	72.8624	-0.802563	0.00301979	0.0588966
ENSBTAG00000005145	PEAK1	98.5056	1.00813	0.00302194	0.0588966
ENSBTAG00000010826	C11orf30	253.649	0.732858	0.00304614	0.0589775
ENSBTAG00000008533	GLCCI1	182.886	0.661588	0.0030349	0.0589775
ENSBTAG00000015235	HMCN1	115.333	0.668799	0.00304011	0.0589775
ENSBTAG00000013688	PGF	55.6187	-1.03325	0.00304871	0.0589775
ENSBTAG00000021445	ST8SIA4	111.492	0.817999	0.00305106	0.0589775
ENSBTAG00000008700	-	6946.15	-0.439343	0.00304455	0.0589775
ENSBTAG00000022109	SCOC	534.432	-0.380763	0.00305775	0.0590262
ENSBTAG00000002792	FUT11	39.6614	1.04625	0.00308974	0.0595626
ENSBTAG00000000266	NAB1	1652.85	0.819716	0.00310652	0.0597992
ENSBTAG00000004061	PP2D1	95.0265	1.25463	0.00311045	0.0597992
ENSBTAG00000008279	FRMD4A	633.635	0.404955	0.00313006	0.0600945
ENSBTAG00000021906	-	98.3386	-1.48889	0.00315264	0.0604462
ENSBTAG00000017461	SLC16A3	272.843	-0.971543	0.00315864	0.0604794
ENSBTAG00000001926	RAD23B	5075.09	-0.420826	0.0031795	0.060633
ENSBTAG00000017116	RASD2	37.706	-1.01195	0.00317544	0.060633
ENSBTAG00000036061	-	27.3364	1.57627	0.00317153	0.060633
ENSBTAG00000016407	IRX6	175.281	-0.672847	0.00318505	0.0606572
ENSBTAG00000004459	-	216.248	-0.692513	0.00318938	0.0606581
ENSBTAG00000016577	AXIN1	1277.28	0.392746	0.00322309	0.061217
ENSBTAG00000010423	LIFR	148.696	1.18932	0.00324148	0.061484
ENSBTAG00000020928	ADPRHL1	145.552	0.7947	0.00325234	0.0616075
ENSBTAG00000023147	LINGO1	247.172	-0.8847	0.00326056	0.0616807
ENSBTAG00000008696	FAM120A	1526.66	0.490364	0.00327474	0.0618589
ENSBTAG00000047772	FBXO48	20.5862	1.67486	0.00327871	0.0618589
ENSBTAG00000015670	PAK3	96.3583	-0.699718	0.00328445	0.0618849
ENSBTAG00000038849	TRDN	38.3946	-6.2371	0.00330759	0.0622381
ENSBTAG00000004077	YWHAG	2283.12	0.791365	0.00331207	0.0622396
ENSBTAG00000013211	CFAP97	1071.24	0.329568	0.00333525	0.0622624
ENSBTAG00000011839	HMGCS1	2101.75	0.689966	0.00332537	0.0622624
ENSBTAG00000012991	PRUNE2	847.989	-0.584867	0.00333346	0.0622624
ENSBTAG00000011647	SLC25A15	301.905	0.731412	0.00332941	0.0622624
ENSBTAG00000017761	SMC1A	321.898	0.752405	0.00331976	0.0622624
ENSBTAG00000009401	MTRR	245.09	0.55769	0.00334411	0.0623456
ENSBTAG00000030174	ACOX1	2904.13	0.605397	0.00337558	0.062783
ENSBTAG00000019866	NRP1	321.282	0.605992	0.00337643	0.062783
ENSBTAG00000013999	FAM20B	1363.94	0.326317	0.00338507	0.0627989
ENSBTAG00000019376	FNDC3B	254.654	0.7416	0.00338615	0.0627989
ENSBTAG00000020597	FMO3	1067.64	0.564964	0.00340268	0.0630231
ENSBTAG00000025756	FBXW12	337.698	0.610164	0.00341047	0.0630849
ENSBTAG00000009891	PPP4R4	80.2065	-0.873092	0.00342422	0.063092
ENSBTAG00000005519	RNF38	504.71	0.644339	0.00342182	0.063092
ENSBTAG00000002363	SESN2	463.671	0.624741	0.00342243	0.063092
ENSBTAG00000003983	TOM1L2	853.606	0.340679	0.0034416	0.06333
ENSBTAG00000030334	AOC2	75.4466	1.34494	0.00345077	0.0634162
ENSBTAG00000012538	KLK14	817.363	0.758248	0.00345603	0.0634306
ENSBTAG00000002737	WFIKKN1	71.1858	1.51813	0.00348481	0.0638762
ENSBTAG00000009469	SREK1IP1	96.1953	-0.678589	0.00349566	0.0639923
ENSBTAG00000002177	PIKFYVE	338.267	0.797031	0.00350209	0.0640273
ENSBTAG00000007898	CYBRD1	120.839	0.72662	0.00351863	0.0640816
ENSBTAG00000000137	FRYL	1000.94	0.542483	0.00351854	0.0640816
ENSBTAG00000033190	PGM5	745.954	-0.492852	0.00351305	0.0640816
ENSBTAG00000006678	GATAD2B	562.777	0.650645	0.0035399	0.0643621
ENSBTAG00000006191	SERPINA12	4791.64	0.473292	0.00354312	0.0643621
ENSBTAG00000015138	MGA	542.446	0.813847	0.00355669	0.0644713
ENSBTAG00000016448	ZBTB40	450.636	0.543829	0.00355823	0.0644713
ENSBTAG00000020644	GPC4	659.501	-0.64689	0.0036015	0.0651429
ENSBTAG00000005668	SLC39A8	1013.34	-0.67529	0.00360449	0.0651429
ENSBTAG00000010498	SLC40A1	3823.51	-0.655814	0.00361181	0.0651921
ENSBTAG00000034776	DDAH1	62.5752	-0.866927	0.00363049	0.0653694
ENSBTAG00000046553	SECISBP2L	323.581	0.759141	0.00363086	0.0653694
ENSBTAG00000004885	DDR2	109.169	0.761974	0.00364763	0.0655879
ENSBTAG00000015562	PLBD1	5596.93	0.321868	0.00366055	0.0657367
ENSBTAG00000004386	SOCS1	147.45	-0.621223	0.00366774	0.0657825
ENSBTAG00000020225	TBXAS1	42.3808	-0.999395	0.0036945	0.0661788
ENSBTAG00000019953	CYBB	57.1203	0.881612	0.00371021	0.0663269
ENSBTAG00000015415	UNC80	25.4154	1.26888	0.00371214	0.0663269
ENSBTAG00000006570	SEC22C	138.422	0.697878	0.00372721	0.0665124
ENSBTAG00000010885	TSPYL1	1408.8	-0.507387	0.0037405	0.0666657
ENSBTAG00000006748	DMXL1	727.462	0.775476	0.0037582	0.066846
ENSBTAG00000002475	RAB11B	2229.82	-0.450689	0.00376006	0.066846
ENSBTAG00000006068	CC2D1A	1211.7	-0.46479	0.00380464	0.067049
ENSBTAG00000018941	CPXM2	615.965	-0.501282	0.00379795	0.067049
ENSBTAG00000010273	EREG	220.451	1.14107	0.00379346	0.067049
ENSBTAG00000021819	IFNAR1	543.571	0.942277	0.00379284	0.067049
ENSBTAG00000007453	NELFE	1462.76	-0.335131	0.00380703	0.067049
ENSBTAG00000008613	TCP11L1	323.364	0.748993	0.00379564	0.067049
ENSBTAG00000003438	ZNF297B	348.584	0.872371	0.00379234	0.067049
ENSBTAG00000020735	-	1858.8	1.25878	0.00380934	0.067049
ENSBTAG00000012077	C26H10ORF6	1115.39	0.544103	0.00384712	0.0676238
ENSBTAG00000001952	PROM2	5138.27	0.494555	0.00385154	0.0676238
ENSBTAG00000015308	SMARCE1	2189.96	-0.376179	0.00387702	0.067987
ENSBTAG00000021370	BLMH	2917.34	0.405711	0.00388613	0.0680626
ENSBTAG00000013678	OSGIN2	562.013	0.635658	0.00395325	0.0689823
ENSBTAG00000012272	TMEM19	3269.78	0.585193	0.00395124	0.0689823
ENSBTAG00000034182	-	2863.15	-0.416176	0.00394536	0.0689823
ENSBTAG00000002238	ARL2	701.021	-0.368832	0.00395952	0.0690067
ENSBTAG00000020042	KLHL28	82.3696	0.889889	0.00400728	0.0697533
ENSBTAG00000019667	RNF187	1067.51	-0.566792	0.00401599	0.069819
ENSBTAG00000015220	AGO4	1028.19	0.578246	0.00404012	0.0700667
ENSBTAG00000017233	-	30.3737	1.23896	0.00403951	0.0700667
ENSBTAG00000034113	GALNT10	233.677	0.763636	0.00405129	0.0700889
ENSBTAG00000047508	ZNF580	149.035	-0.607914	0.00405006	0.0700889
ENSBTAG00000008378	FEM1B	1411	0.56092	0.00407025	0.0701996
ENSBTAG00000002440	KIF7	634.419	0.547196	0.00407155	0.0701996
ENSBTAG00000009223	SFN	31514.3	-0.571383	0.00407256	0.0701996
ENSBTAG00000020551	ABCD1	210.009	-0.690981	0.0040978	0.0705489
ENSBTAG00000008527	SRSF6	6500.86	-0.688396	0.00412345	0.0709043
ENSBTAG00000024595	HECA	528.215	0.847061	0.00413066	0.0709421
ENSBTAG00000034883	CCR4	19.1582	-1.98752	0.00414404	0.0710858
ENSBTAG00000009084	ATG3	1067.84	-0.605617	0.00416731	0.0713985
ENSBTAG00000014855	MICAL2	514.481	0.739173	0.00417654	0.07145
ENSBTAG00000011011	SSH2	131.69	0.807111	0.00418411	0.07145
ENSBTAG00000026578	-	1075.06	1.46067	0.00418544	0.07145
ENSBTAG00000017611	CCSER2	1858.6	0.609602	0.00419436	0.0715162
ENSBTAG00000008343	-	11967.9	0.641722	0.00419983	0.0715233
ENSBTAG00000046229	-	129.832	-0.874355	0.0042066	0.0715525
ENSBTAG00000018973	COPS3	1629.49	-0.324711	0.00423124	0.0718853
ENSBTAG00000037651	S100A2	3748.73	-0.401841	0.00424202	0.0719823
ENSBTAG00000008353	CDKN1A	9939.81	0.532053	0.00426455	0.0721916
ENSBTAG00000031388	DYX1C1	29.3116	-1.08959	0.00426168	0.0721916
ENSBTAG00000014890	CYP19A1	407.844	0.487219	0.00427906	0.0723508
ENSBTAG00000016415	LTA4H	913.678	-0.364664	0.00431549	0.0728798
ENSBTAG00000003697	TARDBP	1693.53	0.614306	0.00433861	0.0731831
ENSBTAG00000008140	FAP	130.313	-0.687124	0.00435777	0.0733422
ENSBTAG00000011813	TYR	585.358	-0.896453	0.0043584	0.0733422
ENSBTAG00000001283	RIC1	438.341	0.625892	0.00437519	0.073529
ENSBTAG00000046952	-	1652.24	-0.366537	0.00437987	0.073529
ENSBTAG00000011478	C22H3orf75	138.008	1.01211	0.00439096	0.0736278
ENSBTAG00000017040	LY6E	938.105	-0.4717	0.00440083	0.0737061
ENSBTAG00000000421	EEA1	1767.02	-0.325458	0.00443852	0.0740746
ENSBTAG00000012163	ITGB1BP2	17.4088	1.81291	0.00443822	0.0740746
ENSBTAG00000003581	SETD7	277.088	1.02067	0.00442842	0.0740746
ENSBTAG00000010322	HYOU1	961.094	0.578945	0.00444956	0.0741716
ENSBTAG00000006646	HRMT1L2	1319.92	-0.505726	0.00445608	0.074193
ENSBTAG00000016618	DSTYK	765.366	0.477048	0.00447458	0.0742892
ENSBTAG00000026248	POP7	552.809	-0.508531	0.00447759	0.0742892
ENSBTAG00000003021	SP1	1048.6	0.861492	0.00447565	0.0742892
ENSBTAG00000045737	-	5030.12	1.7207	0.00448724	0.0743622
ENSBTAG00000003097	DENND4C	1732.95	0.597589	0.00449717	0.0743933
ENSBTAG00000014611	SORL1	1690.58	0.301957	0.00450219	0.0743933
ENSBTAG00000012876	-	233.75	0.485933	0.00450486	0.0743933
ENSBTAG00000005310	GPR180	77.9777	1.07288	0.00451041	0.0743948
ENSBTAG00000004727	PAQR4	568.819	-0.68024	0.00451546	0.0743948
ENSBTAG00000023374	FUT1	689.273	-0.650637	0.00452665	0.0744061
ENSBTAG00000003608	SYCP2	29.5704	-1.15776	0.00452457	0.0744061
ENSBTAG00000035370	TBPL1	539.38	0.898938	0.00454715	0.0746566
ENSBTAG00000026813	AQP5	4757.15	0.461809	0.00460404	0.0752636
ENSBTAG00000001108	GMCL1	1548.48	-0.317493	0.00459503	0.0752636
ENSBTAG00000011645	U2AF1	1007.51	-0.511988	0.00460538	0.0752636
ENSBTAG00000002169	-	126.727	-0.716041	0.00459439	0.0752636
ENSBTAG00000043989	EYA3	241.982	0.597805	0.00466425	0.075963
ENSBTAG00000012314	LDLR	1392.04	1.22578	0.00466075	0.075963
ENSBTAG00000001950	RDH11	608.784	0.569635	0.00465385	0.075963
ENSBTAG00000015428	TMEM170A	630.61	0.685117	0.00467194	0.0760009
ENSBTAG00000003857	KIAA0247	321.2	0.554704	0.00467887	0.0760262
ENSBTAG00000020169	CEPT1	1172.5	-0.355866	0.00469216	0.0761548
ENSBTAG00000019761	MANBA	288.976	-0.570762	0.00471545	0.076358
ENSBTAG00000007922	RNF24	56.0459	1.14361	0.00471499	0.076358
ENSBTAG00000005846	FAM219B	344.082	0.481735	0.00472185	0.0763743
ENSBTAG00000018146	VAT1L	472.996	-0.787081	0.00473943	0.0764859
ENSBTAG00000009210	ZBTB44	836.878	0.545348	0.00473955	0.0764859
ENSBTAG00000003894	NDRG4	185.64	-1.27392	0.00476383	0.0767903
ENSBTAG00000045685	-	258.094	0.653882	0.00479212	0.0771586
ENSBTAG00000030539	KRT222	34.1795	-1.01824	0.00480959	0.077352
ENSBTAG00000009806	INVS	836.639	0.325989	0.00483169	0.0776192
ENSBTAG00000045584	CAV2	172.322	0.678897	0.00485729	0.077766
ENSBTAG00000019735	CPSF3	800.875	-0.401436	0.00485561	0.077766
ENSBTAG00000009006	PRR14L	657.515	0.540231	0.00484756	0.077766
ENSBTAG00000017670	-	75.9781	0.746201	0.00486973	0.0778773
ENSBTAG00000043557	-	40.3922	-1.14492	0.00488116	0.0779719
ENSBTAG00000017626	GFPT1	142.981	0.998775	0.00488829	0.0779777
ENSBTAG00000039573	RABL6	1977.83	-0.337034	0.00489252	0.0779777
ENSBTAG00000006287	NEDD9	738.037	-0.544424	0.00492259	0.0781957
ENSBTAG00000008432	NUP98	1986.59	0.400218	0.00492276	0.0781957
ENSBTAG00000024204	-	19.2916	1.50362	0.00491821	0.0781957
ENSBTAG00000032059	TGM5	8531.14	0.358169	0.00493974	0.0783775
ENSBTAG00000033413	DDX50	629.879	-0.426242	0.00495848	0.0784991
ENSBTAG00000004388	SLITRK6	330.979	0.591895	0.00495317	0.0784991
ENSBTAG00000019390	CA12	717.018	0.442864	0.00497977	0.0787481
ENSBTAG00000045547	AMIGO3	280.118	0.644271	0.00501593	0.0791105
ENSBTAG00000019938	N4BP1	805.027	0.862762	0.00501505	0.0791105
ENSBTAG00000047650	NXPH4	103.089	-0.741478	0.00501943	0.0791105
ENSBTAG00000005683	ELAC1	236.447	-0.831586	0.00504408	0.0794107
ENSBTAG00000022003	-	162.995	0.578061	0.00505374	0.0794745
ENSBTAG00000005474	CREB1	178.462	0.894652	0.0050909	0.07997
ENSBTAG00000013045	DKC1	1492.32	-0.438076	0.00510225	0.0799711
ENSBTAG00000013863	DUSP1	2660.3	0.722067	0.00510097	0.0799711
ENSBTAG00000023806	COBL	459.859	0.627315	0.00510905	0.0799891
ENSBTAG00000033726	GRIP1	80.8899	0.721844	0.00513848	0.0803611
ENSBTAG00000016231	POFUT1	304.921	0.699251	0.00518612	0.0810167
ENSBTAG00000011400	DBN1	785.297	-0.544296	0.00519601	0.0810818
ENSBTAG00000015757	PHYHIP	439.486	-0.600411	0.00521223	0.0812454
ENSBTAG00000011244	TESK2	240.047	0.574749	0.00522003	0.0812775
ENSBTAG00000005367	VRK3	280.66	-0.571341	0.00523445	0.0814126
ENSBTAG00000006759	SUCLA2	1528.31	-0.288227	0.00524712	0.0814436
ENSBTAG00000018374	WASF2	4415.9	0.33047	0.00524794	0.0814436
ENSBTAG00000019502	MED4	1178.15	-0.661151	0.00530344	0.0822149
ENSBTAG00000021396	HEG1	286.255	0.693619	0.00535063	0.0827653
ENSBTAG00000037804	IKZF2	306.595	0.486778	0.00534964	0.0827653
ENSBTAG00000021183	-	200.135	0.732007	0.0053915	0.0833066
ENSBTAG00000014884	HIPK3	1167.98	0.723423	0.00540681	0.0834521
ENSBTAG00000007402	ZFAND2A	698.963	2.76669	0.00543488	0.0837941
ENSBTAG00000023929	FOSL2	3556.22	0.712252	0.00544571	0.0838361
ENSBTAG00000008429	LRP4	1906.39	0.489517	0.00546838	0.0838361
ENSBTAG00000025426	NSD1	2163.97	0.510411	0.00548118	0.0838361
ENSBTAG00000004718	PUS7L	179.324	-0.751857	0.00545034	0.0838361
ENSBTAG00000019564	SMU1	1435.38	0.446626	0.00546818	0.0838361
ENSBTAG00000020410	UFL1	474.553	0.692633	0.00548494	0.0838361
ENSBTAG00000025023	ZNF8	47.1121	0.955486	0.00545952	0.0838361
ENSBTAG00000039512	ZSCAN25	183.654	0.584077	0.00547594	0.0838361
ENSBTAG00000008498	ALYREF	1455.04	-0.391314	0.0055884	0.0845243
ENSBTAG00000004929	C5orf51	233.031	0.877812	0.00557353	0.0845243
ENSBTAG00000020914	CPNE8	441.61	-0.486106	0.00558283	0.0845243
ENSBTAG00000011767	MPP5	392.568	0.825589	0.00558627	0.0845243
ENSBTAG00000031814	SDS	90.4893	-0.963881	0.00555193	0.0845243
ENSBTAG00000009667	SLC25A46	227.212	0.648177	0.0055658	0.0845243
ENSBTAG00000011490	TLCD2	274.448	0.708592	0.00558962	0.0845243
ENSBTAG00000011928	ZBTB20	268.739	-0.642775	0.00555902	0.0845243
ENSBTAG00000019119	ZCRB1	464.343	-0.410916	0.00554642	0.0845243
ENSBTAG00000037981	-	44.1412	0.901224	0.00558246	0.0845243
ENSBTAG00000004353	CNOT6L	465.915	0.804749	0.00560619	0.0845944
ENSBTAG00000009188	GART	1286.03	0.525741	0.00560426	0.0845944
ENSBTAG00000005833	ETNK1	133.223	0.940693	0.0056142	0.0846251
ENSBTAG00000011334	NADK2	95.2515	0.6856	0.00566239	0.0852608
ENSBTAG00000015614	LNX2	391.171	0.956367	0.0056913	0.0856051
ENSBTAG00000020455	ITPR1	430.599	0.543151	0.00571835	0.0858387
ENSBTAG00000002774	PTPN23	1454.17	-0.5304	0.00571895	0.0858387
ENSBTAG00000008347	MRPL48	272.189	-0.459309	0.00574535	0.0861437
ENSBTAG00000018381	CRLF3	459.399	0.548168	0.00576258	0.0863013
ENSBTAG00000014714	TUBGCP5	621.836	-0.396078	0.00576804	0.0863013
ENSBTAG00000017493	JADE1	443.925	0.478617	0.00578308	0.0864351
ENSBTAG00000021444	TWIST2	91.4752	-1.26065	0.0058111	0.0867623
ENSBTAG00000017734	-	430.419	0.563017	0.00581961	0.0867979
ENSBTAG00000018263	WAC	2352.93	0.395035	0.00583207	0.0868923
ENSBTAG00000027789	PPIG	2348.69	-0.400362	0.00585919	0.0872047
ENSBTAG00000037988	ZNF323	24.154	-1.30545	0.00587031	0.0872479
ENSBTAG00000018456	ZNF7	300.746	0.499787	0.00587441	0.0872479
ENSBTAG00000007353	DLX4	149.989	-0.576171	0.00589923	0.0875248
ENSBTAG00000021023	ZMYM4	259.069	0.614743	0.00591745	0.0877033
ENSBTAG00000020561	KLHL15	81.7597	1.20842	0.00593657	0.0878948
ENSBTAG00000005439	FAM102B	72.695	1.03445	0.00595804	0.0881206
ENSBTAG00000039718	FABP9	4163.2	-0.641153	0.00599275	0.0884201
ENSBTAG00000031940	RSBN1	172.853	0.726386	0.00600326	0.0884201
ENSBTAG00000012228	SEMA4A	3054.42	-0.471104	0.00600305	0.0884201
ENSBTAG00000021051	ZNHIT6	231.721	-0.745826	0.00599849	0.0884201
ENSBTAG00000007423	TNFRSF11B	56.2046	-0.869789	0.00601144	0.0884487
ENSBTAG00000023978	-	94.6423	-0.854904	0.00602438	0.0885472
ENSBTAG00000026156	VGLL3	137.48	1.17777	0.00603144	0.0885591
ENSBTAG00000037983	CEACAM16	102.982	0.695088	0.00604538	0.0885801
ENSBTAG00000033007	-	47496.8	0.551624	0.00604075	0.0885801
ENSBTAG00000017547	DBNL	2595.66	-0.346084	0.00605322	0.0886035
ENSBTAG00000038228	FAM127A	1273.49	-0.319269	0.00606346	0.0886617
ENSBTAG00000010524	BCKDK	639.658	-0.440318	0.00607372	0.0886652
ENSBTAG00000019474	HERC1	1908.07	0.431315	0.00607622	0.0886652
ENSBTAG00000003268	PELO	659.792	0.401691	0.00608527	0.0887059
ENSBTAG00000021843	UBQLN2	469.197	0.48823	0.00609706	0.0887864
ENSBTAG00000022733	EPM2AIP1	387.071	0.968373	0.00611	0.0888836
ENSBTAG00000008868	CAPN3	54.4821	-1.65036	0.00614638	0.0889562
ENSBTAG00000033170	LRRC58	111.194	1.20498	0.00614069	0.0889562
ENSBTAG00000025136	MYOZ3	21.5703	-1.85927	0.00613708	0.0889562
ENSBTAG00000019387	NIFK	1377.61	-0.347717	0.0061455	0.0889562
ENSBTAG00000014971	SEC61G	1044.01	-0.352459	0.00614042	0.0889562
ENSBTAG00000020050	MLEC	395.337	0.718148	0.00615806	0.0890343
ENSBTAG00000014650	NFATC2IP	202.447	0.924418	0.00619028	0.0893031
ENSBTAG00000008633	SLX1A	522.964	-0.412566	0.00619556	0.0893031
ENSBTAG00000038064	-	512.516	-0.419935	0.00619551	0.0893031
ENSBTAG00000003178	ATE1	209.373	0.600352	0.00620682	0.0893745
ENSBTAG00000012768	HMGXB3	1087.18	0.517406	0.00621617	0.0894182
ENSBTAG00000046648	CPA4	102.563	-0.711023	0.00623831	0.0894331
ENSBTAG00000015942	DNAJA4	933.759	1.81388	0.00624239	0.0894331
ENSBTAG00000039958	GYS1	896.735	-0.361775	0.0062241	0.0894331
ENSBTAG00000045914	-	2421.94	-0.308792	0.00624245	0.0894331
ENSBTAG00000016092	SPATS2L	1331.94	-0.346358	0.00626548	0.0896093
ENSBTAG00000014230	VRK1	553.45	-0.48321	0.0062674	0.0896093
ENSBTAG00000016838	SRPK1	1415.42	0.488699	0.00627587	0.0896399
ENSBTAG00000017919	CNOT4	386.259	0.87036	0.00629743	0.0898572
ENSBTAG00000016081	PTMA	1750.62	-0.517298	0.00630433	0.0898652
ENSBTAG00000005110	CADPS2	125.173	0.643353	0.00632827	0.0899429
ENSBTAG00000017179	USP12	2202.97	0.365311	0.00632882	0.0899429
ENSBTAG00000004925	-	60.1389	0.754867	0.00631745	0.0899429
ENSBTAG00000001886	FAM122B	90.7166	0.722618	0.00633923	0.0900005
ENSBTAG00000019163	CYB561D2	278.015	-0.50355	0.00636024	0.0901182
ENSBTAG00000020270	NFKB1	2659.33	-0.283772	0.00635469	0.0901182
ENSBTAG00000017041	EP1	18.2475	1.87736	0.00638425	0.0902779
ENSBTAG00000003889	PER1	1740.87	-0.450415	0.00638076	0.0902779
ENSBTAG00000046931	-	162.42	-0.552101	0.00639126	0.0902869
ENSBTAG00000017565	SCFD1	1051.11	-0.549051	0.00643008	0.0907449
ENSBTAG00000019759	IDE	4666.29	0.5322	0.00644847	0.0908235
ENSBTAG00000008419	PDE2A	160.728	0.703505	0.00644309	0.0908235
ENSBTAG00000007196	TAGLN	4825.68	-0.514879	0.00646312	0.0909394
ENSBTAG00000007372	ANKRD61	36.7357	1.20672	0.00648257	0.0909553
ENSBTAG00000046708	PDP2	110.586	0.934032	0.00648351	0.0909553
ENSBTAG00000023675	ZNF654	398.774	0.843917	0.00647336	0.0909553
ENSBTAG00000008951	ALPL	470.024	-0.392407	0.00650936	0.0912276
ENSBTAG00000006928	OAT	8552.09	-0.415481	0.00652622	0.0913221
ENSBTAG00000039823	-	51.3888	0.884151	0.00652899	0.0913221
ENSBTAG00000048159	TAB3	230.228	0.638754	0.00656627	0.0917529
ENSBTAG00000002402	IGF2R	2756.59	0.419385	0.00657608	0.0917995
ENSBTAG00000018745	CEP290	1211.52	-0.329441	0.00661558	0.0919145
ENSBTAG00000014310	HEATR5B	1189.75	0.434138	0.00659612	0.0919145
ENSBTAG00000039234	LIPK	590.973	-0.373673	0.00661675	0.0919145
ENSBTAG00000007415	SLC7A8	1307.3	-0.517227	0.00660308	0.0919145
ENSBTAG00000011189	TJAP1	466.542	-0.3678	0.00661445	0.0919145
ENSBTAG00000008092	RAB37	100.709	-1.18375	0.00664496	0.0921322
ENSBTAG00000026754	RNF41	282.99	0.509802	0.00665193	0.0921322
ENSBTAG00000005990	S1PR1	811.609	-0.363607	0.00665136	0.0921322
ENSBTAG00000013784	CSNK2A2	3263.5	0.52501	0.00666442	0.0921534
ENSBTAG00000008349	ZNF311	139.995	0.582662	0.00666647	0.0921534
ENSBTAG00000003934	PSPC1	802.972	-0.573878	0.00670366	0.0925771
ENSBTAG00000026375	RMI2	187.479	-0.664279	0.00672173	0.0927308
ENSBTAG00000013593	SNRPA1	630.087	-0.331965	0.00672787	0.0927308
ENSBTAG00000020616	DGKH	444.199	0.465765	0.00674745	0.0929103
ENSBTAG00000002615	LONRF3	265.943	0.769427	0.00676928	0.0931203
ENSBTAG00000027936	C1orf146	42.6828	1.15648	0.00679121	0.0932706
ENSBTAG00000005273	IL1R1	1038.61	0.38847	0.00679337	0.0932706
ENSBTAG00000005057	FAM204A	975.739	-0.345391	0.00680247	0.0933051
ENSBTAG00000014912	FMOD	2632.95	-0.44032	0.00683303	0.0936337
ENSBTAG00000030839	MUM1	441.903	-0.518426	0.00683981	0.093636
ENSBTAG00000039657	HIST1H2AC	68.5287	3.39918	0.00687547	0.0940333
ENSBTAG00000014026	PAG1	119.995	1.00425	0.00689115	0.0941568
ENSBTAG00000010765	C1orf131	231.2	-0.593362	0.00694876	0.0944841
ENSBTAG00000001348	COMMD8	481.982	0.659651	0.00696496	0.0944841
ENSBTAG00000022635	LAMC1	3048.58	-0.330368	0.00693689	0.0944841
ENSBTAG00000001292	LTF	1740.97	1.56864	0.00695972	0.0944841
ENSBTAG00000013507	SPRR3	32511.1	-0.369263	0.00696128	0.0944841
ENSBTAG00000014512	WDR19	969.981	0.420228	0.00695213	0.0944841
ENSBTAG00000000160	-	1506.64	-0.352414	0.00692281	0.0944841
ENSBTAG00000048135	-	68.8795	1.59915	0.00696845	0.0944841
ENSBTAG00000038251	NAA16	152.471	0.635251	0.00697615	0.0944982
ENSBTAG00000008883	ZNF207	2017.97	0.651175	0.00700207	0.0945992
ENSBTAG00000016316	ZZEF1	1252.56	0.54574	0.00699204	0.0945992
ENSBTAG00000040507	-	1014.26	0.458377	0.00700364	0.0945992
ENSBTAG00000013306	ZBTB7C	673.11	-0.893058	0.00702764	0.0947827
ENSBTAG00000021948	-	506.468	0.42084	0.00703061	0.0947827
ENSBTAG00000009289	MS4A8B	243.427	-0.656948	0.0070812	0.0953264
ENSBTAG00000017867	YPEL1	112.771	-0.697259	0.00708439	0.0953264
ENSBTAG00000046031	C14H8orf82	376.897	-0.496832	0.00710744	0.0955458
ENSBTAG00000011762	ANKRD52	620.374	0.381622	0.00712969	0.0957541
ENSBTAG00000019341	NSRP1	1253.3	-0.444322	0.00714731	0.0958999
ENSBTAG00000014886	MEX3C	573.051	0.575899	0.00718299	0.0962874
ENSBTAG00000031279	SELM	160.075	-0.69404	0.00721408	0.0966127
ENSBTAG00000018717	DDX20	780.919	-0.524472	0.007226	0.096681
ENSBTAG00000007639	SDAD1	634.087	-0.849086	0.00726266	0.0970798
ENSBTAG00000046840	DEXI	290.129	-0.489669	0.00732484	0.0973501
ENSBTAG00000013407	PLXNB1	1214.41	-0.438855	0.00733098	0.0973501
ENSBTAG00000045567	PRR15	47.3735	-0.835632	0.00730764	0.0973501
ENSBTAG00000007712	SEC22B	284.079	0.499767	0.00732887	0.0973501
ENSBTAG00000012668	-	29.5562	-1.12482	0.00732447	0.0973501
ENSBTAG00000026836	-	94.957	0.721717	0.00729437	0.0973501
ENSBTAG00000047432	-	1304.45	-0.333236	0.00731316	0.0973501
ENSBTAG00000013981	SPTSSA	1088.57	-0.39745	0.00735722	0.0976071
ENSBTAG00000036282	CCDC59	578.306	-0.463394	0.00741831	0.0979827
ENSBTAG00000038195	CD302	540.079	-0.369684	0.00745909	0.0979827
ENSBTAG00000014878	COX7A1	59.5699	-0.780137	0.00748438	0.0979827
ENSBTAG00000008346	CRYBG3	485.921	0.514042	0.00751104	0.0979827
ENSBTAG00000039014	DEF8	256.231	0.536892	0.00742964	0.0979827
ENSBTAG00000018663	GPRC5C	592.123	-0.380063	0.00746877	0.0979827
ENSBTAG00000023562	KCNK6	128.12	0.866188	0.00747181	0.0979827
ENSBTAG00000040361	LFNG	1305.7	-0.714029	0.00751183	0.0979827
ENSBTAG00000013624	LMNB2	387.542	0.609387	0.00751276	0.0979827
ENSBTAG00000044192	MAF	1062.2	0.509776	0.0075296	0.0979827
ENSBTAG00000026501	MGC127055	200.656	-0.561627	0.00740591	0.0979827
ENSBTAG00000004823	MRPL35	289.648	-0.597174	0.00751987	0.0979827
ENSBTAG00000010951	NHLRC3	131.363	0.880189	0.00745478	0.0979827
ENSBTAG00000037941	QTRT1	427.776	-0.439345	0.00753075	0.0979827
ENSBTAG00000012423	SENP1	237.89	0.561014	0.00748473	0.0979827
ENSBTAG00000013309	SFRS4	1778.44	-0.418508	0.00750797	0.0979827
ENSBTAG00000016805	SGMS2	130.083	0.949759	0.00747129	0.0979827
ENSBTAG00000020017	SLC25A41	23.3956	1.29313	0.00750038	0.0979827
ENSBTAG00000025308	STON2	188.82	0.811219	0.00740779	0.0979827
ENSBTAG00000015321	TRERF1	264.008	0.680053	0.00751637	0.0979827
ENSBTAG00000002291	ZBTB41	118.621	1.04965	0.00748339	0.0979827
ENSBTAG00000004420	BAHD1	472.124	0.375838	0.00754999	0.0981429
ENSBTAG00000017691	-	131.289	0.697961	0.0075582	0.0981595
ENSBTAG00000016954	TMEM39B	360.921	-0.429509	0.00757155	0.0981874
ENSBTAG00000012674	-	722.864	-0.435312	0.0075742	0.0981874
ENSBTAG00000021535	CROT	1218.27	0.438614	0.00759149	0.0982682
ENSBTAG00000008530	SLC36A4	111.581	0.896786	0.0075943	0.0982682
ENSBTAG00000015044	CARD10	519.082	0.58308	0.00760612	0.0983313
ENSBTAG00000032007	LRP11	218.736	0.698351	0.0076727	0.099101
ENSBTAG00000007488	ZFP90	266.047	0.951839	0.00767964	0.099101
ENSBTAG00000010344	SLC16A14	106.285	1.29318	0.00773289	0.0996973
ENSBTAG00000006195	C29H11orf68	663.611	-0.676201	0.00774601	0.0997756
ENSBTAG00000018859	C19orf47	208.495	0.481317	0.00777445	0.0998911
ENSBTAG00000020062	TMC4	1419.91	-0.335648	0.00777612	0.0998911
ENSBTAG00000045673	-	661.471	-0.331349	0.00777042	0.0998911
ENSBTAG00000000283	CSF1	239.573	0.674908	0.00781887	0.100349
ENSBTAG00000012371	CPD	837.349	0.657342	0.0078572	0.100576
ENSBTAG00000005478	PATZ1	323.123	-0.591079	0.00785024	0.100576
ENSBTAG00000007773	VCAM1	327.19	-0.739934	0.00785786	0.100576
ENSBTAG00000013588	ZNF532	896.694	0.396108	0.00796639	0.101874
ENSBTAG00000007052	BDKRB1	34.8965	-1.31138	0.007985	0.102019
ENSBTAG00000045509	FAM217B	51.9056	0.773676	0.00799229	0.10202
ENSBTAG00000014490	DDX39B	3111.9	-0.349177	0.00800747	0.102122
ENSBTAG00000014975	SLC4A3	182.415	-0.605365	0.00803697	0.102406
ENSBTAG00000010716	FRAS1	320.969	0.760536	0.00809052	0.102825
ENSBTAG00000010447	LSP1	363.735	-0.542601	0.00809162	0.102825
ENSBTAG00000017094	SHMT1	983.346	-0.370285	0.0080826	0.102825
ENSBTAG00000005221	WNK1	4400.05	0.333178	0.00811099	0.102979
ENSBTAG00000005356	ST5	1026.46	-0.441118	0.00814293	0.103292
ENSBTAG00000014543	PLEX2	592.904	0.75452	0.00819473	0.103856
ENSBTAG00000011155	PUM2	1612.77	0.609269	0.00821552	0.103934
ENSBTAG00000034138	-	944.734	0.393569	0.00821082	0.103934
ENSBTAG00000037972	SLC25A26	293.631	-0.517888	0.00823555	0.104094
ENSBTAG00000020423	EP400	1131.63	0.42904	0.00825877	0.104169
ENSBTAG00000013074	PPP1R15B	712.794	0.607394	0.00826059	0.104169
ENSBTAG00000003367	-	260.398	0.711105	0.00826352	0.104169
ENSBTAG00000030548	KRT27	39218.7	-0.658281	0.00828134	0.104301
ENSBTAG00000030546	KRT26	1878.3	-1.26647	0.00831649	0.10465
ENSBTAG00000005384	COPZ1	1986.7	-0.332189	0.00836676	0.105079
ENSBTAG00000008006	RASGRP3	36.613	0.922192	0.00837276	0.105079
ENSBTAG00000020028	RBP1	868.389	-0.470378	0.0083592	0.105079
ENSBTAG00000045548	CRKL	684.328	0.55515	0.00839402	0.105116
ENSBTAG00000047582	CSNK1E	541.09	0.467814	0.00840542	0.105116
ENSBTAG00000031777	GDPD5	326.21	-0.573624	0.00839138	0.105116
ENSBTAG00000000413	NRTN	276.596	0.42698	0.00840152	0.105116
ENSBTAG00000013038	UBE2L3	1606.96	-0.409109	0.00846206	0.105731
ENSBTAG00000018862	EIF4E3	115.903	0.597023	0.00848028	0.105865
ENSBTAG00000047424	TRIP10	311.634	0.604767	0.00849734	0.105892
ENSBTAG00000021617	ZC3HAV1	767.301	0.461012	0.00849128	0.105892
ENSBTAG00000005761	DEDD2	1279.85	1.8399	0.00856543	0.106526
ENSBTAG00000008320	SEPT5	1865.64	0.337438	0.00857078	0.106526
ENSBTAG00000002880	-	191.64	0.637923	0.00855644	0.106526
ENSBTAG00000000736	LRP8	76.4549	0.857241	0.0085796	0.106542
ENSBTAG00000021106	CASP14	812.813	0.631765	0.008598	0.106544
ENSBTAG00000016823	CSNK1G1	177.877	0.66418	0.00860986	0.106544
ENSBTAG00000021752	DNAJB4	960.917	2.79155	0.00860522	0.106544
ENSBTAG00000012687	IR-A	523.514	0.645089	0.00860593	0.106544
ENSBTAG00000017597	ESCO1	398.393	0.969878	0.00867143	0.10701
ENSBTAG00000021416	FAM213A	2647.71	0.396592	0.00867417	0.10701
ENSBTAG00000020125	RBFOX2	353.191	0.436328	0.00867774	0.10701
ENSBTAG00000008913	TMEM98	127.703	-0.638617	0.00866393	0.10701
ENSBTAG00000002888	TMTC2	57.621	0.791782	0.00870842	0.107295
ENSBTAG00000004640	-	23.814	-1.17553	0.00874549	0.107658
ENSBTAG00000045550	TSPAN6	877.078	-0.432356	0.00879166	0.108133
ENSBTAG00000001580	CLGN	49.1046	-0.776284	0.00882455	0.108137
ENSBTAG00000003495	KDM7A	196.543	1.03498	0.00881956	0.108137
ENSBTAG00000044091	PTK6	758.125	0.321551	0.0088258	0.108137
ENSBTAG00000021856	R3HCC1L	384.137	0.556251	0.00883015	0.108137
ENSBTAG00000033166	SLC15A2	161.552	-0.948994	0.00882262	0.108137
ENSBTAG00000023309	-	50.3559	2.74419	0.00886227	0.108437
ENSBTAG00000020166	ZNFX1	777.486	0.427044	0.00888169	0.10858
ENSBTAG00000018274	FADD	387.37	-0.776551	0.00891757	0.108925
ENSBTAG00000020489	SEMA6A	316.155	-0.603681	0.00894003	0.109105
ENSBTAG00000011549	-	81.932	0.857518	0.00895352	0.109176
ENSBTAG00000032674	SENP5	244.81	0.543785	0.00896735	0.109251
ENSBTAG00000003687	FOXK2	680.272	0.434214	0.0089884	0.109413
ENSBTAG00000005573	SCAND1	1029.78	-0.439486	0.00900572	0.10953
ENSBTAG00000010321	TTC1	1091.61	-0.355579	0.00901702	0.109573
ENSBTAG00000038215	CLCA2	6788.73	0.422302	0.00904022	0.109761
ENSBTAG00000001204	JCAD	149.865	0.622503	0.00904919	0.109776
ENSBTAG00000007592	RARG	8541.27	0.685972	0.0090689	0.109921
ENSBTAG00000012083	IRX3	1788.87	-0.343847	0.00907778	0.109934
ENSBTAG00000012771	CSF1R	1802.25	-0.378074	0.0090926	0.11002
ENSBTAG00000018433	DENND6A	321.604	0.609959	0.00914144	0.110328
ENSBTAG00000023523	GKAP1	305.125	-0.456966	0.00913873	0.110328
ENSBTAG00000038258	-	105.494	0.803411	0.00912818	0.110328
ENSBTAG00000019490	-	1205.81	-0.56152	0.00915709	0.110423
ENSBTAG00000017278	ACBD5	590.286	0.436114	0.00919138	0.110742
ENSBTAG00000030258	CDC42EP1	2160.79	-0.343498	0.00926143	0.111184
ENSBTAG00000012274	CIZ1	1608.97	-0.32119	0.00926727	0.111184
ENSBTAG00000011960	GOT1	1087.27	-0.32286	0.00925522	0.111184
ENSBTAG00000033267	LIN9	71.2557	0.731572	0.00924388	0.111184
ENSBTAG00000012646	PLCXD2	174.276	0.65856	0.00924517	0.111184
ENSBTAG00000020334	ENTPD5	143.504	0.69296	0.0093068	0.111281
ENSBTAG00000040585	NR6A1	19.4488	1.24896	0.00930437	0.111281
ENSBTAG00000009099	PRR14	714.757	-0.324204	0.00929569	0.111281
ENSBTAG00000005395	-	666.446	-0.567788	0.00929962	0.111281
ENSBTAG00000013602	BRWD1	898.025	0.464874	0.00932041	0.11135
ENSBTAG00000000773	TTC9C	881.865	0.742921	0.00932837	0.111351
ENSBTAG00000017697	CTF1	62.7022	-0.879998	0.00934595	0.111373
ENSBTAG00000021224	ZSWIM6	206.682	0.882336	0.00934596	0.111373
ENSBTAG00000011136	NR2F6	650.829	-0.416845	0.00940229	0.111857
ENSBTAG00000018855	SCAF4	1142.02	0.484477	0.00939455	0.111857
ENSBTAG00000011074	BRD2	5524.13	0.547775	0.00943852	0.112193
ENSBTAG00000004613	CSGALNACT1	281.043	-0.573969	0.00946369	0.112368
ENSBTAG00000032657	TEAD1	190.894	0.885675	0.00946904	0.112368
ENSBTAG00000016501	ARHGAP1	5686.47	-0.467046	0.0095311	0.112726
ENSBTAG00000016104	BTAF1	817.161	0.415477	0.00952606	0.112726
ENSBTAG00000030595	COX16	264.433	-0.496519	0.00952641	0.112726
ENSBTAG00000009959	SLC6A8	1969.05	0.30386	0.00952496	0.112726
ENSBTAG00000013239	CAPN12	1086.33	0.568568	0.0095924	0.112818
ENSBTAG00000009293	EVL	3062	-0.37777	0.00955936	0.112818
ENSBTAG00000006263	GP2	160.117	-1.20505	0.00959455	0.112818
ENSBTAG00000009145	SLC7A4	26.9213	-1.02358	0.00958906	0.112818
ENSBTAG00000019229	TMEM144	65.7678	-0.976683	0.00957902	0.112818
ENSBTAG00000016951	WDFY1	736.856	0.4549	0.00955081	0.112818
ENSBTAG00000027962	-	357.473	0.436927	0.00959346	0.112818
ENSBTAG00000011143	KPNA1	799.75	0.430781	0.00963049	0.113075
ENSBTAG00000021633	TDG	973.985	-0.461491	0.00963244	0.113075
ENSBTAG00000014726	VAMP3	2365.12	-0.302455	0.00965384	0.113233
ENSBTAG00000003045	BAMBI	1502.91	-0.711155	0.00966467	0.113266
ENSBTAG00000014111	INPP4B	54.4226	0.78182	0.00968585	0.11342
ENSBTAG00000024814	B4GALNT4	47.0621	-0.840589	0.00974605	0.113694
ENSBTAG00000005858	KCNJ13	40.2213	-1.06122	0.00972813	0.113694
ENSBTAG00000037819	SFT2D2	510.089	0.775898	0.00973657	0.113694
ENSBTAG00000012463	ZMAT3	72.5895	1.04178	0.00973462	0.113694
ENSBTAG00000000536	ZNF395	366.66	0.583541	0.00974931	0.113694
ENSBTAG00000005138	BCL9L	1969.94	0.352685	0.00977684	0.113921
ENSBTAG00000008238	S100A7	70813.2	0.422579	0.00980559	0.114162
ENSBTAG00000004159	SIX2	35.7943	0.993693	0.00987601	0.114888
ENSBTAG00000039442	SEC62	1536.67	-0.382257	0.00988448	0.114892
ENSBTAG00000003098	MTDH	5124.5	-0.395005	0.00990934	0.114898
ENSBTAG00000021554	NOL7	659.613	-0.429053	0.00990832	0.114898
ENSBTAG00000012217	PLA2G2F	2900.21	-1.16056	0.00990524	0.114898
ENSBTAG00000034850	DENR	352.663	-0.398426	0.00993115	0.115053
ENSBTAG00000003943	TTC39B	686.269	0.590266	0.00993896	0.115053
ENSBTAG00000026919	PXDC1	654.453	-0.43672	0.00996175	0.115066
ENSBTAG00000008485	TCEAL1	454.83	-0.419112	0.00996442	0.115066
ENSBTAG00000005987	WDR33	975.93	0.350097	0.00996256	0.115066
ENSBTAG00000003342	AMD1	2339.51	0.468368	0.00998291	0.115092
ENSBTAG00000014609	PPP1R12A	1345.88	-0.256031	0.00997979	0.115092
ENSBTAG00000008192	-	138.563	0.607018	0.0100111	0.115323
ENSBTAG00000012074	MYB	155.273	0.556621	0.0100296	0.115442
ENSBTAG00000008257	-	72.3996	-0.834563	0.0100491	0.115573
ENSBTAG00000026502	-	57.2768	-0.720177	0.0100589	0.115592
ENSBTAG00000044081	AUH	107.419	-0.622828	0.0102122	0.115773
ENSBTAG00000013641	BAG3	7583	2.69466	0.0100973	0.115773
ENSBTAG00000004316	BOD1L	1973.47	-0.300598	0.0101409	0.115773
ENSBTAG00000018202	CYB561A3	901.938	-0.669182	0.0101816	0.115773
ENSBTAG00000014807	DPP8	1060.69	0.457384	0.0101159	0.115773
ENSBTAG00000008990	DRG1	763.778	-0.437768	0.0101511	0.115773
ENSBTAG00000004953	ELK4	232.311	0.921742	0.0101142	0.115773
ENSBTAG00000031497	FGFBP1	2679.27	-0.616573	0.0102034	0.115773
ENSBTAG00000010380	INO80	827.685	0.398064	0.0101917	0.115773
ENSBTAG00000020161	KLHL22	458.111	0.468748	0.0100859	0.115773
ENSBTAG00000015444	LETM2	32.3558	-1.11479	0.0101466	0.115773
ENSBTAG00000000698	MYO18B	239.676	-0.912034	0.0102097	0.115773
ENSBTAG00000039162	PCDHGA2	167.56	-0.608371	0.0101441	0.115773
ENSBTAG00000006538	PTHLH	146.588	-0.693937	0.0102136	0.115773
ENSBTAG00000000221	RBM34	228.905	-0.685732	0.010201	0.115773
ENSBTAG00000002585	SLC16A2	130.652	0.62868	0.0101406	0.115773
ENSBTAG00000005756	ZDHHC24	48.8411	0.757999	0.0101821	0.115773
ENSBTAG00000000446	ATP11A	364.068	0.502937	0.0102948	0.1166
ENSBTAG00000027321	CCDC18	287.185	-0.553151	0.010322	0.116722
ENSBTAG00000022396	-	22.5503	-2.0827	0.0103192	0.116722
ENSBTAG00000017844	STIL	104.164	0.780944	0.010345	0.116796
ENSBTAG00000004257	TAF4B	141.238	0.816112	0.0103415	0.116796
ENSBTAG00000000447	C26H10ORF4	350.784	-0.50175	0.0104157	0.116812
ENSBTAG00000005450	CYP3A5	37.0089	-0.90966	0.0104282	0.116812
ENSBTAG00000015330	DPP4	114.237	-0.558851	0.0104289	0.116812
ENSBTAG00000012418	MED23	602.242	0.361502	0.0104271	0.116812
ENSBTAG00000003120	MGC139239	130.314	0.653598	0.0103776	0.116812
ENSBTAG00000007722	MOCS3	2464.55	0.308998	0.0104116	0.116812
ENSBTAG00000003825	PTPN12	638.657	-0.480197	0.0104146	0.116812
ENSBTAG00000039246	TRIM11	788.81	0.755555	0.0103587	0.116812
ENSBTAG00000005635	TTC39C	831.109	0.290326	0.0104007	0.116812
ENSBTAG00000002940	WNT16	100.44	-0.736671	0.0103986	0.116812
ENSBTAG00000008656	KBTBD6	33.8	1.05671	0.0104525	0.116916
ENSBTAG00000014494	RNASET2	835.264	-0.303991	0.0104547	0.116916
ENSBTAG00000009895	ZNF599	24.469	1.10979	0.0104652	0.116941
ENSBTAG00000016471	PDPR	455.186	0.713318	0.0104962	0.117195
ENSBTAG00000011908	CPQ	641.031	-0.747572	0.0105128	0.117196
ENSBTAG00000020672	NEU2	173.967	0.669965	0.0105097	0.117196
ENSBTAG00000004688	DHCR24	4889.55	0.53559	0.0105374	0.117378
ENSBTAG00000012747	FAM3A	399.845	-0.372553	0.0105951	0.117835
ENSBTAG00000005462	FXR2	1214.34	0.623656	0.0105883	0.117835
ENSBTAG00000008001	NUCKS1	2167.38	-0.291158	0.0106377	0.118217
ENSBTAG00000046003	HIST2H2AC	379.863	1.64837	0.0106924	0.118467
ENSBTAG00000030482	KLK6	1286	-1.19969	0.0106794	0.118467
ENSBTAG00000014176	REM1	79.4794	-0.829861	0.0106733	0.118467
ENSBTAG00000005461	SOX15	1216.8	0.33273	0.0106945	0.118467
ENSBTAG00000026232	TP53INP1	223.838	0.93245	0.0107021	0.118467
ENSBTAG00000014001	MAP1A	268.05	0.481393	0.0107142	0.118509
ENSBTAG00000003396	MAFB	851.796	0.71261	0.0107303	0.118594
ENSBTAG00000018705	ADCY3	180.886	0.571705	0.0107641	0.118875
ENSBTAG00000012885	ACAT1	1627.1	-0.385005	0.0108368	0.119121
ENSBTAG00000013452	AQP9	1270.87	0.360522	0.0107993	0.119121
ENSBTAG00000000363	BDP1	1256.58	0.544314	0.0108308	0.119121
ENSBTAG00000006050	BOLA1	503.244	-0.353909	0.0108218	0.119121
ENSBTAG00000000074	NFIA	808.742	-0.417423	0.0108266	0.119121
ENSBTAG00000048151	PRPF40A	2829.63	-0.327905	0.0108337	0.119121
ENSBTAG00000014358	EVA1B	346.917	-0.550098	0.0108519	0.119194
ENSBTAG00000016615	ABHD6	1353.3	0.410164	0.0109319	0.11998
ENSBTAG00000009841	CNDP2	3162.93	-0.399457	0.0109825	0.120294
ENSBTAG00000009037	GALNT12	226.096	0.509643	0.010986	0.120294
ENSBTAG00000018643	PRC1	467.711	0.575013	0.010982	0.120294
ENSBTAG00000024869	CX3CL1	466.451	-0.567554	0.0109975	0.120327
ENSBTAG00000009495	BCAM	11195.1	-0.424721	0.0110606	0.120924
ENSBTAG00000048062	KDM6B	1051.23	-0.340265	0.0110792	0.121034
ENSBTAG00000040338	OBSL1	411.317	-0.415222	0.0111135	0.121284
ENSBTAG00000000644	S100A5	60.642	0.886436	0.0111192	0.121284
ENSBTAG00000013112	C7H5ORF15	1059.3	-0.560295	0.0111477	0.121408
ENSBTAG00000016876	-	73.7896	-0.65428	0.0111396	0.121408
ENSBTAG00000011310	FAM155B	98.7074	0.711128	0.01116	0.121419
ENSBTAG00000024561	-	17217.6	-0.312344	0.0111658	0.121419
ENSBTAG00000017560	CEBPG	713.149	0.454666	0.0112097	0.121669
ENSBTAG00000019305	EXOG	65.515	0.900428	0.0112146	0.121669
ENSBTAG00000002012	FAM96A	1002.53	-0.273738	0.0112146	0.121669
ENSBTAG00000020590	FZD2	306.419	-0.483984	0.011233	0.121775
ENSBTAG00000021965	SUB1	2599	-0.274405	0.0112488	0.121854
ENSBTAG00000045609	-	240.777	0.83174	0.0112771	0.122067
ENSBTAG00000001090	CCDC173	20.0198	-1.15541	0.0113197	0.122435
ENSBTAG00000005314	MFN2	1027.66	0.427829	0.0113394	0.122554
ENSBTAG00000027173	CHP1	3651.64	0.375752	0.0113742	0.122797
ENSBTAG00000007900	FIS1	1745.9	-0.290184	0.0114266	0.122797
ENSBTAG00000015481	MTIF2	188.112	-0.573769	0.0113974	0.122797
ENSBTAG00000044040	PDAP1	1211.45	-0.281968	0.0114312	0.122797
ENSBTAG00000018261	PDHX	564.187	-0.420179	0.0114006	0.122797
ENSBTAG00000005947	PLAU	1905.37	0.388982	0.0114179	0.122797
ENSBTAG00000020938	TWF1	531.408	0.515194	0.011428	0.122797
ENSBTAG00000014826	ZC3H7A	1079.15	-0.508485	0.0114032	0.122797
ENSBTAG00000006359	EPHA1	5577.92	0.321359	0.0114809	0.122881
ENSBTAG00000027357	FGF22	70.5523	0.740207	0.0114558	0.122881
ENSBTAG00000009789	GNAQ	116.202	0.83454	0.0114824	0.122881
ENSBTAG00000006073	PODNL1	38.1449	-0.964439	0.0114823	0.122881
ENSBTAG00000045886	STARD4	85.9904	0.933298	0.011476	0.122881
ENSBTAG00000020954	TRIM7	320.946	0.514514	0.0114914	0.122884
ENSBTAG00000018324	AGO3	58.8412	1.09144	0.0115338	0.122989
ENSBTAG00000014752	AKAP11	642.461	0.663452	0.0115292	0.122989
ENSBTAG00000020014	CEP104	756.46	0.436255	0.0115158	0.122989
ENSBTAG00000007880	RAB40C	1426.07	0.381963	0.0115446	0.122989
ENSBTAG00000005708	-	641.726	-0.573069	0.011541	0.122989
ENSBTAG00000009958	TRIM35	132.21	0.609271	0.0115642	0.123106
ENSBTAG00000046875	AP5B1	460.091	-0.720896	0.0115795	0.123176
ENSBTAG00000039922	ARAP2	886.497	0.58879	0.0116367	0.123599
ENSBTAG00000004008	FAM199X	66.0383	1.15065	0.0116344	0.123599
ENSBTAG00000021910	TBL1XR1	567.987	0.715413	0.0116613	0.123767
ENSBTAG00000019857	OTUD4	1058.81	0.47672	0.0117055	0.124143
ENSBTAG00000016874	DNAJB1	13647.6	2.50143	0.0117236	0.124242
ENSBTAG00000010533	HMGXB4	399.182	-0.728186	0.0117457	0.124383
ENSBTAG00000016168	APLP2	13729.4	0.257858	0.0117657	0.124415
ENSBTAG00000015024	GXYLT1	75.8813	0.81702	0.0117662	0.124415
ENSBTAG00000045601	KCTD21	16.9296	1.63868	0.0117799	0.124428
ENSBTAG00000008562	POGLUT1	137.642	0.820992	0.011785	0.124428
ENSBTAG00000033360	-	32.9953	1.01062	0.0118137	0.124637
ENSBTAG00000013774	C15orf52	54.8221	0.710401	0.0118586	0.125018
ENSBTAG00000002837	TOR1B	231.155	0.616469	0.011873	0.125076
ENSBTAG00000004211	TNFRSF1A	4260.67	-0.336243	0.0118846	0.125107
ENSBTAG00000011864	RGMB	1517.71	0.336096	0.0119465	0.125664
ENSBTAG00000032705	CALM	3363.92	-0.391485	0.011958	0.125692
ENSBTAG00000003588	ZFAND1	965.488	-0.447378	0.0119797	0.125826
ENSBTAG00000000548	KLHDC10	568.089	0.566059	0.0120173	0.126085
ENSBTAG00000027625	SFRP1	6600.47	-0.57552	0.0120221	0.126085
ENSBTAG00000020505	SBNO1	860.481	0.521036	0.0120708	0.126502
ENSBTAG00000002997	ADAMTSL1	240.209	0.606083	0.0120833	0.126508
ENSBTAG00000013951	CHFR	505.023	0.446902	0.0120944	0.126508
ENSBTAG00000012465	FOXC2	214.275	-0.572158	0.0121093	0.126508
ENSBTAG00000005089	RHBDD2	1305.3	-0.550026	0.0121017	0.126508
ENSBTAG00000047806	RPE	111.322	0.824527	0.012116	0.126508
ENSBTAG00000018772	TAF1C	312.469	-0.484654	0.0122242	0.127544
ENSBTAG00000012762	C7H5orf24	286.578	0.724672	0.0122677	0.127716
ENSBTAG00000014546	CLEC7A	76.5292	-0.793565	0.0122667	0.127716
ENSBTAG00000032369	NMI	447.442	-0.420561	0.0122649	0.127716
ENSBTAG00000017976	ABL1	611.705	0.416807	0.012315	0.127753
ENSBTAG00000003494	C13H20orf194	62.4116	0.729888	0.0123114	0.127753
ENSBTAG00000010867	LONP2	1887.17	-0.363849	0.0122995	0.127753
ENSBTAG00000039299	RNF222	146.557	0.708096	0.0123069	0.127753
ENSBTAG00000002306	UTP11L	790.78	-0.362893	0.0123163	0.127753
ENSBTAG00000012067	EPG5	530.923	0.596752	0.0123911	0.128434
ENSBTAG00000018253	CHRNA1	2384.16	0.262801	0.0124038	0.12847
ENSBTAG00000002029	IGSF5	30.6389	0.925541	0.0124127	0.12847
ENSBTAG00000015249	B4GALT1	4407.2	-0.301335	0.0124978	0.129227
ENSBTAG00000020855	PTPN4	86.7012	0.967434	0.0125055	0.129227
ENSBTAG00000017570	-	448.593	-0.414178	0.0125132	0.129227
ENSBTAG00000014934	DCAF10	122.644	0.767337	0.0125299	0.129305
ENSBTAG00000005470	BIN3	496.236	-0.705877	0.0125563	0.129328
ENSBTAG00000002796	KLHL3	21.1571	1.2213	0.0125555	0.129328
ENSBTAG00000016073	UGCG	1035.36	0.578358	0.0125595	0.129328
ENSBTAG00000020681	FNDC3A	421.162	0.470436	0.0125863	0.12951
ENSBTAG00000003329	FST	389.821	-0.474426	0.01261	0.129624
ENSBTAG00000003298	LZTS2	1769.32	0.248712	0.0126157	0.129624
ENSBTAG00000001485	PPIP5K2	1232.37	-0.313963	0.0126684	0.129883
ENSBTAG00000003218	RAB28	732.249	-0.328052	0.0126624	0.129883
ENSBTAG00000008718	WBSCR17	168.039	-0.736519	0.0126597	0.129883
ENSBTAG00000011940	ZNF831	56.6776	0.904561	0.0127714	0.130845
ENSBTAG00000004564	MBNL1	736.737	0.512839	0.0127927	0.130968
ENSBTAG00000015596	SLCO2B1	766.609	-0.683489	0.01281	0.13105
ENSBTAG00000002869	ARL4A	1982.05	0.447821	0.0128253	0.131112
ENSBTAG00000010452	PODXL	68.3595	0.747751	0.0128491	0.131184
ENSBTAG00000039664	-	76.1517	-1.2027	0.0128509	0.131184
ENSBTAG00000016124	PACSIN1	423.573	0.408578	0.0128667	0.131251
ENSBTAG00000018742	MTCH2	1875.01	-0.271279	0.0128776	0.131269
ENSBTAG00000040190	CCDC88B	70.8645	-0.819668	0.0128987	0.131293
ENSBTAG00000010601	DOLK	586.545	-0.510894	0.0129449	0.131293
ENSBTAG00000015902	FP	23.0024	-1.10305	0.0129354	0.131293
ENSBTAG00000016387	GDAP2	298.607	0.648514	0.0129291	0.131293
ENSBTAG00000039138	MRPL41	701.081	-0.316313	0.0129347	0.131293
ENSBTAG00000006489	MYO5A	1367.51	0.520447	0.0129359	0.131293
ENSBTAG00000020447	VSIG10L	655.083	0.366035	0.0129304	0.131293
ENSBTAG00000017836	ZFP57	133.309	0.599794	0.0129616	0.131369
ENSBTAG00000011173	FAM189A2	347.888	0.438714	0.0129958	0.131621
ENSBTAG00000013043	AP5M1	142.837	0.834763	0.0130523	0.131635
ENSBTAG00000004111	LRRC45	411.325	0.432569	0.0130079	0.131635
ENSBTAG00000034985	PHLDA1	408.387	-0.499277	0.0130481	0.131635
ENSBTAG00000008330	RNF19B	1934.77	0.548104	0.0130529	0.131635
ENSBTAG00000044748	-	16.8847	1.50646	0.0130482	0.131635
ENSBTAG00000044788	-	16.8847	1.50646	0.0130482	0.131635
ENSBTAG00000002902	ANO6	519.799	0.574074	0.0130879	0.131643
ENSBTAG00000008714	CLSTN2	60.0626	-0.796457	0.0130814	0.131643
ENSBTAG00000022484	SOX21	576.468	0.848984	0.0130909	0.131643
ENSBTAG00000030979	TUBA3E	107.925	0.735722	0.0130685	0.131643
ENSBTAG00000032433	-	234.323	-0.40828	0.0131152	0.131794
ENSBTAG00000000207	HDHD1A	204.849	-0.786042	0.0131442	0.131873
ENSBTAG00000005426	PSMC1	3773.99	-0.294118	0.013151	0.131873
ENSBTAG00000013173	SEPT3	32.6054	-1.11737	0.0131444	0.131873
ENSBTAG00000044097	KLF7	39.1479	0.948772	0.0131758	0.131936
ENSBTAG00000024482	MGC157043	164.971	0.684333	0.0131759	0.131936
ENSBTAG00000006836	FBXO33	272.964	0.838096	0.0132868	0.132205
ENSBTAG00000001086	FHL2	829.99	-0.369039	0.0132177	0.132205
ENSBTAG00000004399	LRRN3	20.3661	-1.26938	0.0132373	0.132205
ENSBTAG00000002474	MAD1L1	290.667	-0.883425	0.0132806	0.132205
ENSBTAG00000021872	RASGRP1	954.092	0.43462	0.0132846	0.132205
ENSBTAG00000015056	RBP2	144.892	0.974381	0.0132401	0.132205
ENSBTAG00000021778	SEPN1	1232.73	-0.39511	0.0132465	0.132205
ENSBTAG00000014758	WIF1	178.577	-0.862085	0.0132722	0.132205
ENSBTAG00000013824	WWC3	914.063	0.605434	0.0132815	0.132205
ENSBTAG00000017994	MAX	503.975	0.562779	0.0133167	0.13241
ENSBTAG00000008886	STOX2	139.742	0.711295	0.0133423	0.132572
ENSBTAG00000014790	ZBTB2	173.375	0.543745	0.0133542	0.132597
ENSBTAG00000012623	NDP	17.8089	-1.16294	0.0133781	0.132674
ENSBTAG00000010196	NUP43	550.815	0.508989	0.0133821	0.132674
ENSBTAG00000025260	-	661.035	0.796867	0.0133901	0.132674
ENSBTAG00000000340	ADNP	1703.92	0.383493	0.0134412	0.133087
ENSBTAG00000017811	SLC39A9	893.698	0.558516	0.0134606	0.133187
ENSBTAG00000010131	CBFA2T2	103.787	0.683896	0.0134787	0.133272
ENSBTAG00000009232	PIK3CA	750.177	0.550502	0.0135273	0.13366
ENSBTAG00000018690	RPAP3	510.539	-0.47439	0.013538	0.133673
ENSBTAG00000006025	AHSA2	224.829	2.02803	0.0136015	0.13374
ENSBTAG00000000132	EIF4A1	10271.1	-0.287737	0.0135936	0.13374
ENSBTAG00000002313	ITPR2	2240.47	0.649423	0.0135791	0.13374
ENSBTAG00000011667	PM20D2	48.6615	0.960034	0.0135864	0.13374
ENSBTAG00000005351	RFXAP	237.974	0.741127	0.0135647	0.13374
ENSBTAG00000009435	SMG5	2223.43	0.3355	0.01358	0.13374
ENSBTAG00000006429	ACO2	2997.03	-0.373504	0.0136489	0.133942
ENSBTAG00000010623	ANKRD53	53.9179	-0.822582	0.0136437	0.133942
ENSBTAG00000004976	CDCA7L	1076.97	-0.409355	0.0136504	0.133942
ENSBTAG00000010943	SLC22A23	708.049	-0.332033	0.0137157	0.13449
ENSBTAG00000004322	FOS	712.198	0.784373	0.0137428	0.134662
ENSBTAG00000025211	ING1	417.595	0.654911	0.0137706	0.134737
ENSBTAG00000015155	PTPLAD1	3608.32	0.534097	0.0137789	0.134737
ENSBTAG00000043564	-	3888.12	-0.44562	0.0137671	0.134737
ENSBTAG00000017710	ECHS1	3547.17	-0.253629	0.0138053	0.134894
ENSBTAG00000045617	MTERF1	153.046	0.600412	0.013814	0.134894
ENSBTAG00000012156	NAIF1	267.546	0.634261	0.0138297	0.134954
ENSBTAG00000005550	SOS2	530.814	0.393961	0.0138438	0.134998
ENSBTAG00000039727	DCLK3	70.139	-0.742501	0.013883	0.135195
ENSBTAG00000003290	SLC9A7	43.3126	1.01345	0.013876	0.135195
ENSBTAG00000005638	CABYR	115.903	1.15641	0.0139067	0.135332
ENSBTAG00000003315	MRPL57	497.397	-0.451341	0.0139587	0.135745
ENSBTAG00000039343	ZBTB34	45.8735	1.21814	0.013986	0.135917
ENSBTAG00000000923	HOXC13	479.361	-0.415666	0.0140079	0.135944
ENSBTAG00000003502	SPOCK1	78.2346	-0.673727	0.0140036	0.135944
ENSBTAG00000004645	ADAMTSL3	216.832	0.604321	0.0140727	0.136234
ENSBTAG00000001528	CDK13	1050.86	0.434929	0.0141026	0.136234
ENSBTAG00000021237	DST	5203.94	0.509888	0.0140532	0.136234
ENSBTAG00000015974	FLVCR1	138.486	0.636773	0.01411	0.136234
ENSBTAG00000039888	MAGED2	1292.86	-0.457465	0.014081	0.136234
ENSBTAG00000013716	NR2C2	340.155	0.508758	0.0140936	0.136234
ENSBTAG00000037775	-	11244.8	-0.326068	0.0141147	0.136234
ENSBTAG00000047248	-	1096.66	-0.350849	0.0140783	0.136234
ENSBTAG00000012449	AFF3	29.008	0.90965	0.0141491	0.136472
ENSBTAG00000011742	TNIK	112.993	0.774512	0.0141637	0.136521
ENSBTAG00000027803	-	2149.77	2.29224	0.0142289	0.137056
ENSBTAG00000021071	TRIM8	1075.83	0.37107	0.0142725	0.137383
ENSBTAG00000007963	KIDINS220	1846.55	0.339012	0.0143053	0.137418
ENSBTAG00000044001	LPP	109.428	0.863203	0.0143051	0.137418
ENSBTAG00000038126	WIPF2	456.265	0.398906	0.0143046	0.137418
ENSBTAG00000006189	ACTG1	87550.7	-0.380517	0.0143617	0.137818
ENSBTAG00000008300	FN1	3142.87	0.531143	0.0143745	0.137818
ENSBTAG00000021697	PDGFB	736.883	-0.589127	0.0143859	0.137818
ENSBTAG00000031461	SNX7	179.682	0.531902	0.0143821	0.137818
ENSBTAG00000014078	IGFBPL1	1097.86	0.316461	0.0144307	0.138154
ENSBTAG00000000590	POLE	190.765	0.568259	0.0144599	0.138341
ENSBTAG00000020130	CLCN3	747.271	0.592669	0.0145066	0.138694
ENSBTAG00000021321	SDCBP2	391.256	-0.379533	0.0145211	0.138739
ENSBTAG00000039328	PURG	27.4068	1.13215	0.0145691	0.139104
ENSBTAG00000021216	HECW1	58.823	0.847032	0.0145847	0.139159
ENSBTAG00000021177	ADAMTS14	48.1649	1.16527	0.0146028	0.139238
ENSBTAG00000016717	CEP68	116.858	0.629435	0.0146961	0.139542
ENSBTAG00000015536	CPNE3	1274.37	0.436876	0.0146863	0.139542
ENSBTAG00000031809	DENND1C	426.766	0.452169	0.0146606	0.139542
ENSBTAG00000033015	FAHD1	538.233	-0.530567	0.0146646	0.139542
ENSBTAG00000017463	RPS19BP1	572.201	-0.375281	0.0146829	0.139542
ENSBTAG00000001616	ZNF592	890.405	0.410544	0.0147037	0.139542
ENSBTAG00000020434	-	296.721	-0.405838	0.0146826	0.139542
ENSBTAG00000016813	SH3D19	954.119	0.388956	0.0147356	0.139751
ENSBTAG00000003872	-	248.259	0.489947	0.0147714	0.139997
ENSBTAG00000001136	KIAA1324	345.478	0.486759	0.0147873	0.140054
ENSBTAG00000013629	WRB	373.389	0.468485	0.0148123	0.140198
ENSBTAG00000033167	-	98.3349	-0.766424	0.0148505	0.140465
ENSBTAG00000014027	TRIM36	165.949	0.857998	0.014915	0.140981
ENSBTAG00000007776	BRPF1	828.16	0.573859	0.014926	0.140991
ENSBTAG00000034435	NKD2	86.1805	-0.646223	0.0149809	0.141416
ENSBTAG00000014880	-	59.545	-1.05992	0.014994	0.141445
ENSBTAG00000008435	KIAA0141	245.397	-0.434316	0.0150204	0.141599
ENSBTAG00000038866	UBE2I	1555.44	-0.282732	0.0150482	0.141679
ENSBTAG00000032187	ZNF697	23.8842	1.17136	0.0150489	0.141679
ENSBTAG00000033961	RNF217	180.634	0.499872	0.0150722	0.141804
ENSBTAG00000001151	APLP1	192.896	-0.521959	0.0151612	0.142379
ENSBTAG00000005700	MAP3K9	223.958	0.602156	0.0151558	0.142379
ENSBTAG00000000134	MPDU1	1080.3	-0.269844	0.0151834	0.142379
ENSBTAG00000012458	PSAPL1	11502.6	-0.403755	0.015183	0.142379
ENSBTAG00000000662	TCF20	1183.35	0.390281	0.015182	0.142379
ENSBTAG00000012626	B4GALT5	43.8489	0.789597	0.015213	0.142516
ENSBTAG00000013821	RIOK1	202.508	0.538109	0.0152182	0.142516
ENSBTAG00000010184	G6PC	832.347	0.306425	0.0152465	0.142687
ENSBTAG00000004392	C11orf24	449.87	-0.537075	0.0152599	0.142694
ENSBTAG00000001768	TXLNG	159.211	0.545651	0.0152674	0.142694
ENSBTAG00000032503	ITPRIPL2	129.374	0.663704	0.0152844	0.142758
ENSBTAG00000019515	SNX17	1617.67	-0.377482	0.0153302	0.143092
ENSBTAG00000009708	SMYD4	216.414	0.550379	0.0153918	0.143503
ENSBTAG00000040518	-	7816.16	-0.348951	0.0153945	0.143503
ENSBTAG00000023831	ELP4	178.628	-0.75282	0.0154061	0.143517
ENSBTAG00000016649	CCND2	292.108	0.543849	0.0154522	0.143776
ENSBTAG00000022160	NAP1L4	2369.79	-0.285322	0.0154542	0.143776
ENSBTAG00000007116	ARRDC3	984.901	0.619702	0.0154674	0.143804
ENSBTAG00000025942	HPGD	3019.65	-0.284284	0.0155436	0.144323
ENSBTAG00000005309	TGDS	411.536	-0.538257	0.0155403	0.144323
ENSBTAG00000039658	PDCD7	602.859	0.626258	0.0155672	0.144353
ENSBTAG00000009023	TMTC3	325.064	0.67766	0.0155619	0.144353
ENSBTAG00000012120	TIPARP	481.063	0.641677	0.0155856	0.14443
ENSBTAG00000005027	GLRX3	1761.5	-0.292498	0.0155987	0.144456
ENSBTAG00000043981	SBF2	891.037	0.40058	0.0156231	0.144588
ENSBTAG00000018469	ALDH6A1	388.385	0.410492	0.0156761	0.144889
ENSBTAG00000003092	ANAPC5	765.178	-0.433058	0.0156688	0.144889
ENSBTAG00000000023	RNF2	324.014	0.539725	0.0157566	0.145538
ENSBTAG00000010620	ATP6V1B1	2025.99	-0.429237	0.0157979	0.145824
ENSBTAG00000001598	MGC151537	2801.9	-0.466564	0.0158361	0.146081
ENSBTAG00000038490	CLEC4A	27.3939	-0.998292	0.01587	0.146204
ENSBTAG00000019687	NMRK1	171.154	0.483113	0.0158628	0.146204
ENSBTAG00000015384	PHF13	268.394	0.577457	0.0158805	0.146206
ENSBTAG00000031287	TMEM158	222.575	-0.552999	0.0159435	0.146691
ENSBTAG00000011445	TMEM8B	70.9332	-0.659996	0.0159588	0.146736
ENSBTAG00000004631	KIAA0586	576.764	0.401936	0.0160107	0.147066
ENSBTAG00000000459	POMGNT2	556.26	0.46861	0.0160155	0.147066
ENSBTAG00000031018	-	25.7741	-1.23853	0.0161636	0.14833
ENSBTAG00000011236	STX11	181.501	-0.724259	0.0161748	0.148337
ENSBTAG00000013636	DGKZ	1588.84	-0.313697	0.0162001	0.14838
ENSBTAG00000000382	MED27	547.149	-0.4185	0.0162109	0.14838
ENSBTAG00000017739	TNK1	220.641	-0.692444	0.0162018	0.14838
ENSBTAG00000002056	MARS2	107.755	0.846891	0.0162292	0.148451
ENSBTAG00000014540	PERM1	1401.49	0.362158	0.0162432	0.148483
ENSBTAG00000009826	GPD1L	226.199	0.463094	0.0162842	0.148762
ENSBTAG00000016265	DNAJA1	6510.57	2.19227	0.0163027	0.148836
ENSBTAG00000012634	NDUFB7	839.188	-0.318678	0.0163247	0.148941
ENSBTAG00000009915	AP2A2	1739.07	-0.410675	0.0163933	0.149031
ENSBTAG00000013732	GPR37	133.471	0.695955	0.0163974	0.149031
ENSBTAG00000004578	LGI3	111.471	-0.78604	0.0163977	0.149031
ENSBTAG00000021835	PRICKLE2	57.7237	0.985529	0.0163499	0.149031
ENSBTAG00000046981	SVIL	1105.34	-0.295184	0.0163661	0.149031
ENSBTAG00000021294	VWA1	1020.45	-0.434253	0.0163928	0.149031
ENSBTAG00000003165	ADAMTS9	217.494	0.53156	0.0164416	0.149142
ENSBTAG00000003341	DOK2	36.4528	0.871603	0.0164376	0.149142
ENSBTAG00000003338	LRRCC1	933.698	-0.301288	0.0164372	0.149142
ENSBTAG00000020969	IQWD1	1042.22	-0.404269	0.0164793	0.149196
ENSBTAG00000032531	MUSTN1	671.119	-0.399856	0.0165107	0.149196
ENSBTAG00000037702	SP140L	2520.24	0.239626	0.0164906	0.149196
ENSBTAG00000019794	SYPL1	6604.24	-0.325057	0.0165024	0.149196
ENSBTAG00000032538	TPRG1	1202.92	0.395259	0.0164871	0.149196
ENSBTAG00000046823	-	502.533	-0.47615	0.0164939	0.149196
ENSBTAG00000006227	IDH3A	1542.61	-0.354315	0.0165236	0.149218
ENSBTAG00000001016	NAA35	1112.95	-0.314138	0.0165696	0.149538
ENSBTAG00000019028	STOX1	40.7699	-1.04179	0.0166086	0.149795
ENSBTAG00000034848	F2RL1	384.95	-0.432083	0.0166345	0.149933
ENSBTAG00000018046	B3GNT2	1382.11	-0.318098	0.0166916	0.150302
ENSBTAG00000013568	UEVLD	262.142	0.529007	0.0166967	0.150302
ENSBTAG00000017613	-	294.943	-0.57763	0.0167265	0.150475
ENSBTAG00000004962	BCORL1	235.612	0.875833	0.0167828	0.150825
ENSBTAG00000020357	GOLPH3L	686.773	0.782519	0.0168503	0.150825
ENSBTAG00000020745	HIVEP3	204.673	0.678977	0.016824	0.150825
ENSBTAG00000015986	NDE1	2042.85	-0.318749	0.0168506	0.150825
ENSBTAG00000003842	RABGEF1	2090.57	0.425793	0.0168469	0.150825
ENSBTAG00000000224	TSPAN15	487.695	-0.521556	0.0168011	0.150825
ENSBTAG00000016355	UVRAG	259.834	0.546056	0.0168154	0.150825
ENSBTAG00000023563	-	28.5612	1.39434	0.0168487	0.150825
ENSBTAG00000010992	CTSH	1930.45	-0.458314	0.0168819	0.150956
ENSBTAG00000012792	SFRS9	1905.28	-0.236985	0.0168865	0.150956
ENSBTAG00000007331	PLOD2	97.1504	-0.659476	0.0168992	0.150974
ENSBTAG00000022169	PREX2	46.2475	0.933603	0.0169216	0.150984
ENSBTAG00000008730	SFXN4	325.598	-0.376277	0.0169168	0.150984
ENSBTAG00000011677	HIST1H1C	40.0904	-0.939244	0.0169843	0.151448
ENSBTAG00000007467	MIB1	627.885	0.659327	0.0170436	0.151786
ENSBTAG00000016820	-	75084.9	0.6438	0.0170338	0.151786
ENSBTAG00000013162	HSPA8	45830.5	1.76235	0.0170606	0.151842
ENSBTAG00000014314	HPS1	948.83	-0.344513	0.0170969	0.152069
ENSBTAG00000027854	ARHGDIG	28.148	-1.06803	0.0171422	0.152376
ENSBTAG00000006441	ATP5F1	3236.43	-0.262758	0.0171563	0.152406
ENSBTAG00000027569	APBB2	498.477	0.378939	0.0172169	0.152848
ENSBTAG00000017545	FCHO2	619.188	0.33934	0.0173095	0.153574
ENSBTAG00000006108	MMP11	121.976	-0.575761	0.0173232	0.1536
ENSBTAG00000012938	JARID2	1932.82	-0.266062	0.0173724	0.15389
ENSBTAG00000038240	ZNF134	125.464	-0.520449	0.0173777	0.15389
ENSBTAG00000002908	GNG4	753.077	-0.580611	0.0174049	0.154035
ENSBTAG00000002658	STAM	328.215	0.719674	0.0174217	0.154087
ENSBTAG00000000783	TGFA	68.4427	0.821561	0.0174787	0.154495
ENSBTAG00000016450	CDNF	1035.14	0.30351	0.0175039	0.154505
ENSBTAG00000002970	INTS6	927.156	0.584388	0.0175232	0.154505
ENSBTAG00000005578	KAT5	813.777	-0.459848	0.0175058	0.154505
ENSBTAG00000004745	NAA15	1826.74	-0.277579	0.0175234	0.154505
ENSBTAG00000006064	C19orf57	798.545	0.534672	0.0175481	0.154535
ENSBTAG00000015402	GREB1	31.7586	1.07994	0.0175854	0.154535
ENSBTAG00000015907	IRX4	195.004	-0.495088	0.0176029	0.154535
ENSBTAG00000018169	ITGB4	16637.5	-0.378948	0.0176032	0.154535
ENSBTAG00000003740	KDM6A	1248.45	0.448342	0.0175537	0.154535
ENSBTAG00000005141	PELI2	65.179	0.999492	0.0176026	0.154535
ENSBTAG00000011518	RARB	88.7015	0.633093	0.0175598	0.154535
ENSBTAG00000032456	HIST2H2AC	245.454	1.58698	0.0176208	0.154594
ENSBTAG00000002799	SLC39A5	19.5605	1.1152	0.0176337	0.154611
ENSBTAG00000015188	KLF6	2686.18	0.62807	0.0176453	0.154618
ENSBTAG00000001489	TUBA1A	13730.6	-0.322517	0.0176654	0.154698
ENSBTAG00000003960	CCP110	143.566	0.700958	0.0176842	0.154767
ENSBTAG00000018403	ARHGAP9	38.9972	-1.01979	0.017769	0.155221
ENSBTAG00000017530	C8H9ORF46	609.263	-0.314287	0.0177638	0.155221
ENSBTAG00000019251	EPB41L3	276.473	0.66243	0.0177677	0.155221
ENSBTAG00000023731	MC1R	568.135	-0.637007	0.017786	0.155241
ENSBTAG00000027635	PPAPDC1B	172.48	0.531463	0.0177932	0.155241
ENSBTAG00000047514	SLC10A6	81.3425	0.722092	0.0178213	0.155364
ENSBTAG00000010899	TIMP2	2502.83	-0.371318	0.0178292	0.155364
ENSBTAG00000013175	KIAA0355	468.259	0.385997	0.0178859	0.155616
ENSBTAG00000001535	LIPH	382.623	0.469433	0.0178866	0.155616
ENSBTAG00000001589	TM9SF2	5417.66	0.301667	0.017891	0.155616
ENSBTAG00000018300	TNFRSF19	421.105	0.506609	0.0179082	0.155623
ENSBTAG00000024255	-	22.4197	-1.14743	0.0179138	0.155623
ENSBTAG00000010546	LIN54	659.343	0.387127	0.0179971	0.15625
ENSBTAG00000001117	ANKRD50	386.831	0.595147	0.0180458	0.156482
ENSBTAG00000007520	MAPRE2	501.965	0.3968	0.0180439	0.156482
ENSBTAG00000003072	ACADVL	3176.53	-0.331614	0.0180686	0.156584
ENSBTAG00000015325	MTOR	1529.48	0.324039	0.0180895	0.156669
ENSBTAG00000015962	MMADHC	2229.26	-0.305163	0.0181224	0.156762
ENSBTAG00000002952	TBX19	51.0157	0.803528	0.0181184	0.156762
ENSBTAG00000003186	OTULIN	476.26	0.41435	0.0181607	0.156945
ENSBTAG00000007438	STT3B	2457.58	0.443204	0.0181657	0.156945
ENSBTAG00000014828	CACNA1A	48.9833	-0.888862	0.0182058	0.157195
ENSBTAG00000010948	CLIC2	194.084	0.505044	0.0182623	0.157574
ENSBTAG00000005826	PTAR1	38.5388	0.877455	0.0182718	0.157574
ENSBTAG00000000625	SMAD6	62.2548	-0.678837	0.0182839	0.157582
ENSBTAG00000015026	ABL2	99.1491	0.80497	0.0183505	0.157676
ENSBTAG00000020456	AGPAT3	502.973	0.350146	0.0183236	0.157676
ENSBTAG00000017194	ASPG	24.4231	1.05301	0.0183317	0.157676
ENSBTAG00000011582	SERINC2	3186.67	-0.268348	0.0183064	0.157676
ENSBTAG00000045877	TSC22D3	585.663	0.396648	0.0183417	0.157676
ENSBTAG00000002934	GPR115	1466.63	0.373242	0.0183779	0.15772
ENSBTAG00000016990	USP24	779.448	0.581512	0.0183726	0.15772
ENSBTAG00000034560	-	20.512	1.17851	0.0184172	0.157866
ENSBTAG00000047262	-	1260.82	-1.21378	0.0184092	0.157866
ENSBTAG00000026673	KPNA5	29.7168	1.27904	0.0184347	0.157921
ENSBTAG00000015286	GOLGA1	1044.25	0.4337	0.0184581	0.158019
ENSBTAG00000011483	SCARF1	108.827	0.621835	0.0184796	0.158019
ENSBTAG00000008112	SHPRH	960.436	0.292194	0.0184766	0.158019
ENSBTAG00000006860	VWA2	129.645	0.618579	0.0184948	0.158053
ENSBTAG00000018948	HIF3A	27.2375	-1.11384	0.018557	0.15841
ENSBTAG00000004427	OSBPL8	848.063	0.541318	0.0185588	0.15841
ENSBTAG00000017592	AGPAT9	300.102	0.491621	0.0185725	0.158431
ENSBTAG00000013895	RELA	2432.98	-0.332863	0.0185854	0.158446
ENSBTAG00000021433	-	280.878	0.496151	0.0186804	0.15916
ENSBTAG00000016508	CTDSP2	2750.76	0.378089	0.0187896	0.159994
ENSBTAG00000000079	CCSAP	560.775	0.53307	0.0188272	0.160025
ENSBTAG00000019812	FAM195B	1091.05	-0.321503	0.0188109	0.160025
ENSBTAG00000006878	-	342.741	0.601517	0.018818	0.160025
ENSBTAG00000000962	STAP1	18.0803	-1.06717	0.0188537	0.160059
ENSBTAG00000047659	-	865.768	-0.436741	0.0188449	0.160059
ENSBTAG00000005964	PIGG	353.08	0.585765	0.0188765	0.160156
ENSBTAG00000001388	NMB	301.582	-0.450228	0.0188981	0.160244
ENSBTAG00000010217	ZNF318	435.603	0.359101	0.0189426	0.160525
ENSBTAG00000043992	RNF180	46.7623	-0.767761	0.0189588	0.160566
ENSBTAG00000026428	ATP6V0C	6710.52	-0.230325	0.018981	0.160658
ENSBTAG00000006121	SBK2	21.5526	-1.27133	0.0189939	0.160672
ENSBTAG00000015794	NES	434.793	-0.736436	0.0190334	0.160718
ENSBTAG00000001027	SERPINH1	6247.65	1.42969	0.0190295	0.160718
ENSBTAG00000019725	UBE4A	1146.1	0.477454	0.0190203	0.160718
ENSBTAG00000003086	RPLP2	55.2057	-0.741295	0.0190495	0.160758
ENSBTAG00000038042	CXCR2	645.309	0.38153	0.0190777	0.160804
ENSBTAG00000017213	MFAP1	955.808	0.379965	0.0190744	0.160804
ENSBTAG00000021785	TMEM219	761.254	0.296589	0.0191616	0.161415
ENSBTAG00000001274	PPM1L	224.592	0.538536	0.0191984	0.161629
ENSBTAG00000005733	CHD6	545.263	0.386053	0.0192583	0.161939
ENSBTAG00000008248	DMD	393.612	0.465795	0.0192722	0.161939
ENSBTAG00000016991	EFNB2	1051.23	0.576136	0.0192809	0.161939
ENSBTAG00000009705	SERPINF1	670.956	-0.599836	0.019277	0.161939
ENSBTAG00000022360	SOX5	122.822	0.579536	0.0193159	0.162097
ENSBTAG00000039815	ZBTB6	150.76	0.624734	0.0193225	0.162097
ENSBTAG00000035247	MCEE	271.251	0.490543	0.0193737	0.162429
ENSBTAG00000017222	CTNND2	39.7537	-1.11764	0.0194175	0.162439
ENSBTAG00000013068	GGPS1	285.579	-0.407554	0.0194204	0.162439
ENSBTAG00000006506	GIT2	370.933	0.392004	0.0194183	0.162439
ENSBTAG00000019072	PSD4	675.631	0.423356	0.0194207	0.162439
ENSBTAG00000045626	DEFB300	173.286	0.836327	0.0194729	0.16278
ENSBTAG00000021709	SPI1	237.562	-0.639552	0.0194852	0.162787
ENSBTAG00000017715	HOMER2	1726.13	0.382813	0.0195301	0.163065
ENSBTAG00000006795	GCSH	437.194	-0.363694	0.0195426	0.163074
ENSBTAG00000009462	MDH2	3869.15	-0.331009	0.0195624	0.163143
ENSBTAG00000023607	PTPLB	1219.58	0.397248	0.0196001	0.163361
ENSBTAG00000008253	EXPH5	844.477	0.69771	0.0196207	0.163437
ENSBTAG00000003530	DDX31	4528	-0.319532	0.0196697	0.163653
ENSBTAG00000019153	JMJD6	882.522	2.01836	0.0196582	0.163653
ENSBTAG00000012977	COMTD1	344.901	-0.393571	0.0197018	0.163824
ENSBTAG00000040043	ARMCX6	260.03	-0.582884	0.0197264	0.163889
ENSBTAG00000007483	UNC119B	152.989	0.609239	0.0197328	0.163889
ENSBTAG00000007629	THAP1	146.642	1.02681	0.0197491	0.163904
ENSBTAG00000021304	TP53BP1	1408.7	0.254973	0.0197578	0.163904
ENSBTAG00000013208	SLC25A4	787.501	-0.343223	0.0197764	0.163963
ENSBTAG00000009704	CECR2	203.213	0.457644	0.0198016	0.164075
ENSBTAG00000000369	EPS8	960.688	0.354816	0.019939	0.164925
ENSBTAG00000013282	NECAP2	1455.5	-0.254649	0.0199297	0.164925
ENSBTAG00000023795	VAC14	1558.59	-0.311619	0.0199301	0.164925
ENSBTAG00000021862	SLC27A3	465.72	-0.362692	0.0199959	0.165299
ENSBTAG00000020837	ARHGEF16	456.596	-0.550221	0.0200149	0.165359
ENSBTAG00000008089	AMMECR1L	134.924	0.606065	0.020053	0.165508
ENSBTAG00000031598	GBAS	2859.37	-0.309693	0.0200563	0.165508
ENSBTAG00000019105	NPLOC4	2670.54	0.365413	0.0200712	0.165535
ENSBTAG00000045703	COX15	288.554	0.54382	0.0200966	0.165563
ENSBTAG00000018048	MED15	1337.25	-0.35928	0.020098	0.165563
ENSBTAG00000037493	PUF60	2441.42	-0.242408	0.0201298	0.165729
ENSBTAG00000004991	IKBKAP	421.658	0.485868	0.0201742	0.165875
ENSBTAG00000019355	KCNK10	21.6516	-1.21945	0.0201806	0.165875
ENSBTAG00000021103	SLC35F5	2553.95	-0.233459	0.0201827	0.165875
ENSBTAG00000018482	KBTBD4	566.57	0.353339	0.0202164	0.166055
ENSBTAG00000015818	MMP1	38.0908	0.840429	0.0202576	0.166298
ENSBTAG00000005629	AIM1L	1499.09	-0.381443	0.0202805	0.166341
ENSBTAG00000009655	TNS3	420.05	0.465968	0.0202863	0.166341
ENSBTAG00000040567	MMP27	77.9173	-0.674573	0.0203	0.166357
ENSBTAG00000012749	CUL7	3361.95	0.23265	0.0203279	0.166377
ENSBTAG00000006411	THAP11	1098.19	0.540238	0.0203377	0.166377
ENSBTAG00000009417	ZFAND5	3348.69	-0.277509	0.0203315	0.166377
ENSBTAG00000046104	B3GALNT1	87.2853	0.561912	0.0204317	0.166707
ENSBTAG00000001279	MPP2	57.3755	-0.90582	0.0204022	0.166707
ENSBTAG00000031503	NDUFA4L2	1107.72	-0.474818	0.0204335	0.166707
ENSBTAG00000001736	UBN1	754.635	0.29944	0.0203923	0.166707
ENSBTAG00000045715	-	40.7373	-0.79877	0.0204368	0.166707
ENSBTAG00000017755	EWSR1	3933.74	-0.383862	0.0205022	0.166857
ENSBTAG00000006056	HEXIM1	2401.58	0.609508	0.0205048	0.166857
ENSBTAG00000030555	KRT28	3354.95	-0.972472	0.0205121	0.166857
ENSBTAG00000016979	PCYT1A	187.556	0.676773	0.0205142	0.166857
ENSBTAG00000027409	SLC4A11	330.341	0.407703	0.020478	0.166857
ENSBTAG00000017143	ERP70	2423.65	0.431537	0.0205553	0.167096
ENSBTAG00000001872	ORC6	340.536	0.57278	0.020581	0.167209
ENSBTAG00000020432	MIS12	260.014	0.732949	0.0206217	0.16728
ENSBTAG00000046406	R3HDM4	952.85	-0.302989	0.0206252	0.16728
ENSBTAG00000003444	SYDE2	158.111	0.672462	0.0206161	0.16728
ENSBTAG00000016547	CEP57	372.789	0.56779	0.0207049	0.167363
ENSBTAG00000045744	NKRF	150.197	-0.602924	0.020702	0.167363
ENSBTAG00000031941	PEPD	881.702	-0.352114	0.0207144	0.167363
ENSBTAG00000019140	SPINK5	70039	-0.30231	0.0207019	0.167363
ENSBTAG00000044183	SPINK7	7845.47	0.572154	0.0206894	0.167363
ENSBTAG00000019806	YPEL2	207.025	0.550988	0.0207109	0.167363
ENSBTAG00000005458	-	286.573	0.457815	0.0207181	0.167363
ENSBTAG00000005969	EIF2S2	2982.72	-0.228795	0.0207984	0.167666
ENSBTAG00000016105	H2AFY	4298.93	-0.233664	0.020803	0.167666
ENSBTAG00000017391	HS3ST2	27.2134	-1.06234	0.0207755	0.167666
ENSBTAG00000011243	TOE1	474.441	-0.699117	0.0207987	0.167666
ENSBTAG00000015181	EPM2A	38.4412	0.901955	0.0208181	0.167693
ENSBTAG00000008860	FAM65A	422.056	-0.503929	0.020863	0.167919
ENSBTAG00000003679	PAAF1	609.618	-0.351087	0.0208698	0.167919
ENSBTAG00000002758	THBD	840.444	-0.614985	0.0209086	0.167945
ENSBTAG00000003692	UCP2	732.976	-0.300875	0.020904	0.167945
ENSBTAG00000032873	-	72.2288	1.12383	0.0209024	0.167945
ENSBTAG00000002477	FTSJ2	172.178	0.609223	0.0210216	0.168729
ENSBTAG00000016374	OGFRL1	295.795	0.700378	0.0210301	0.168729
ENSBTAG00000014933	TRAK2	281.136	0.61748	0.0210727	0.168975
ENSBTAG00000000210	ARHGAP31	248.616	0.620817	0.0212053	0.169942
ENSBTAG00000030882	-	29.0301	-1.00489	0.02124	0.170124
ENSBTAG00000008010	FLCN	1331.96	0.553608	0.0212884	0.170223
ENSBTAG00000008578	LSM4	1073.77	-0.2942	0.0212788	0.170223
ENSBTAG00000002581	-	1348.64	-0.578569	0.0212696	0.170223
ENSBTAG00000011207	CNN1	2363.5	-0.519007	0.021342	0.170555
ENSBTAG00000003089	RHPN2	171.908	0.628418	0.0213956	0.170887
ENSBTAG00000010696	DVL1	909.315	0.285359	0.0214201	0.170987
ENSBTAG00000020608	ATG9A	1598.77	0.272166	0.0214476	0.17111
ENSBTAG00000000683	WDR37	272.539	0.43426	0.0214903	0.171354
ENSBTAG00000021980	C12ORF2	83.9983	0.837959	0.0215405	0.171561
ENSBTAG00000030490	-	1000.79	-0.311097	0.0215341	0.171561
ENSBTAG00000011789	MGC157163	1144.51	0.456275	0.0216036	0.171857
ENSBTAG00000005975	OARD1	1043.6	-0.355196	0.0216262	0.171857
ENSBTAG00000006027	USP34	3576.29	0.3081	0.0216054	0.171857
ENSBTAG00000007814	WWTR1	1624.53	0.464595	0.0216197	0.171857
ENSBTAG00000012981	HEXA	990.922	-0.256746	0.0216599	0.172029
ENSBTAG00000016593	FMNL3	530.265	-0.487655	0.0216783	0.172079
ENSBTAG00000013204	ATP13A3	379.195	0.600231	0.0217029	0.172081
ENSBTAG00000016528	NOC2L	1165.5	-0.375848	0.021698	0.172081
ENSBTAG00000016481	CALU	960.59	0.391232	0.0217804	0.172583
ENSBTAG00000006933	PPP1R10	1048.23	1.14385	0.0217924	0.172583
ENSBTAG00000021981	TMEM18	112.157	-0.672203	0.0218027	0.172583
ENSBTAG00000019457	MRPL22	247.24	-0.453593	0.0218501	0.172861
ENSBTAG00000021944	C10H14ORF166	3180.17	-0.229483	0.0218976	0.173044
ENSBTAG00000019581	PLEKHF2	1804.26	0.431991	0.021886	0.173044
ENSBTAG00000003690	NHLRC2	293.518	0.646759	0.0219436	0.173218
ENSBTAG00000010278	STPG1	71.4195	-0.627658	0.0219441	0.173218
ENSBTAG00000021726	CWC22	484.41	-0.628127	0.0219807	0.173314
ENSBTAG00000009190	SLC2A4	47.8943	-1.00209	0.0219709	0.173314
ENSBTAG00000013664	FILIP1L	1438.78	-0.288507	0.0220071	0.173426
ENSBTAG00000007704	ELOVL7	1011.81	0.565346	0.022067	0.173521
ENSBTAG00000009657	MTMR1	590.653	0.383929	0.0220789	0.173521
ENSBTAG00000035643	NAP1L1	354.056	-0.424482	0.0220377	0.173521
ENSBTAG00000005295	SLC35E1	554.665	0.445164	0.0220804	0.173521
ENSBTAG00000026234	STK3	865.001	-0.348178	0.0220667	0.173521
ENSBTAG00000002135	CD69	34.2102	-0.991403	0.0221109	0.173663
ENSBTAG00000009472	C7orf25	224.887	-0.646688	0.0221618	0.173678
ENSBTAG00000005912	DMAP1	413.019	-0.435708	0.0221263	0.173678
ENSBTAG00000010001	RHOT1	805.887	-0.34055	0.0221532	0.173678
ENSBTAG00000012064	ZNF473	115.89	0.954876	0.0221395	0.173678
ENSBTAG00000024105	BCL2L11	41.3468	0.785625	0.0222105	0.173964
ENSBTAG00000018398	GPR4	47.08	-0.73559	0.0222632	0.174024
ENSBTAG00000001567	LRRK1	757.356	0.347586	0.0222673	0.174024
ENSBTAG00000021961	SPR	765.453	0.341533	0.0222509	0.174024
ENSBTAG00000007348	STRA6	1713.26	-0.420243	0.0222375	0.174024
ENSBTAG00000007177	EMP2	3373.47	0.274975	0.0223325	0.174288
ENSBTAG00000008111	ESYT3	1282.23	0.315777	0.0223372	0.174288
ENSBTAG00000007866	HS3ST3B1	75.7626	1.03103	0.0223503	0.174288
ENSBTAG00000001888	MED13L	2682.34	0.408688	0.0223384	0.174288
ENSBTAG00000038116	TGOLN2	638.325	0.401226	0.0223662	0.174316
ENSBTAG00000007602	ITGA8	50.3863	0.800292	0.0224067	0.174536
ENSBTAG00000008537	FAM219A	47.3942	0.705966	0.0224817	0.174736
ENSBTAG00000013063	ITGB1BP1	667.793	-0.352695	0.0224455	0.174736
ENSBTAG00000021963	SLAIN2	774.779	0.509874	0.0224774	0.174736
ENSBTAG00000040146	-	227.054	-0.453059	0.0224665	0.174736
ENSBTAG00000017255	ATAD2B	311.983	0.57206	0.0225476	0.175025
ENSBTAG00000016046	GOPC	318.873	0.58589	0.0225544	0.175025
ENSBTAG00000014028	PSTK	52.0041	-0.658556	0.0225745	0.175025
ENSBTAG00000002645	SH3BP5L	552.998	0.356598	0.0225652	0.175025
ENSBTAG00000014289	ZFYVE9	1001.21	0.381814	0.0225807	0.175025
ENSBTAG00000007036	SLC17A7	49.541	-0.807764	0.0226033	0.175105
ENSBTAG00000012333	-	473.813	-0.335151	0.0226528	0.175392
ENSBTAG00000007384	CYTH3	413.006	0.464026	0.0226867	0.175463
ENSBTAG00000048011	GPR160	17.013	-1.13385	0.0226754	0.175463
ENSBTAG00000019204	RTN3	999.444	0.351082	0.0227117	0.17556
ENSBTAG00000030929	ZNF558	73.2991	0.712908	0.0227422	0.1757
ENSBTAG00000018828	ATN1	2308.07	-0.343593	0.0227778	0.175784
ENSBTAG00000020532	-	1398.63	-0.332153	0.0227676	0.175784
ENSBTAG00000012432	FDFT1	1924.85	0.345885	0.0227946	0.175818
ENSBTAG00000003837	RSPO1	384.973	-0.720526	0.0228119	0.175855
ENSBTAG00000001329	CLPTM1L	2582.15	-0.255542	0.0228573	0.175909
ENSBTAG00000013078	DNAH11	138.771	-0.533572	0.0228675	0.175909
ENSBTAG00000001874	DOCK3	72.0091	0.737221	0.0228416	0.175909
ENSBTAG00000031747	HMGN4	976.779	-0.270089	0.0229555	0.175909
ENSBTAG00000011067	IL17RA	1321.74	0.252365	0.0229436	0.175909
ENSBTAG00000002011	KIAA0895	46.9733	0.817084	0.02294	0.175909
ENSBTAG00000040569	NLRX1	1234.19	-0.445101	0.0229161	0.175909
ENSBTAG00000016344	PIK3R6	86.2097	-0.876685	0.0229109	0.175909
ENSBTAG00000003936	PNKD	698.562	-0.413068	0.0229285	0.175909
ENSBTAG00000001780	SARS2	568.176	-0.321256	0.0229493	0.175909
ENSBTAG00000003456	ZNF606	253.305	0.466591	0.0229013	0.175909
ENSBTAG00000009987	INTB3	24.8529	1.01033	0.0230054	0.176146
ENSBTAG00000020266	SLC19A2	346.688	0.362351	0.0230113	0.176146
ENSBTAG00000013884	SIPA1	489.292	-0.419907	0.0230612	0.176338
ENSBTAG00000011332	TRIM68	98.3754	0.516005	0.0230609	0.176338
ENSBTAG00000010812	P2RX4	243.265	-0.491551	0.0230748	0.176347
ENSBTAG00000006167	BTBD8	158.716	0.721697	0.0231025	0.176463
ENSBTAG00000014469	NBEAL1	142.728	0.625337	0.0231451	0.176694
ENSBTAG00000000108	KIAA0907	1765.46	0.516552	0.0232465	0.177372
ENSBTAG00000005144	PNPLA2	2322.35	-0.300864	0.023267	0.177432
ENSBTAG00000019852	PDHA1	4522.98	0.210799	0.0232892	0.177459
ENSBTAG00000017189	POLE4	970.057	-0.259072	0.0232955	0.177459
ENSBTAG00000020121	RWDD2B	426.652	0.532311	0.023381	0.178015
ENSBTAG00000015821	AMPD3	326.797	0.467729	0.0234331	0.178037
ENSBTAG00000044208	DUSP4	83.3101	0.930235	0.0234142	0.178037
ENSBTAG00000009726	KLHL12	611.735	0.288725	0.0234342	0.178037
ENSBTAG00000019082	RAD51D	422.267	-0.368469	0.0234325	0.178037
ENSBTAG00000002978	PRKG2	28.3162	0.961668	0.0234538	0.178091
ENSBTAG00000005197	BAZ1B	1764.34	0.443438	0.0235048	0.178287
ENSBTAG00000004021	CDK2	392.567	0.402939	0.0235042	0.178287
ENSBTAG00000007395	ALS2	641.566	0.371651	0.0235383	0.178372
ENSBTAG00000008893	ANO10	1281.74	-0.337904	0.0235412	0.178372
ENSBTAG00000013721	PSMD10	286.011	0.435971	0.0235832	0.178595
ENSBTAG00000008083	SEL1L	741.257	0.605965	0.0236652	0.179024
ENSBTAG00000010125	STAT5B	442.411	0.402856	0.0236644	0.179024
ENSBTAG00000016075	EMC8	532.585	-0.445756	0.0237401	0.179457
ENSBTAG00000034998	SIMC1	120.258	0.595845	0.0237604	0.179457
ENSBTAG00000014996	WDR62	915.184	-0.665807	0.0237507	0.179457
ENSBTAG00000007368	MAN2C1	896.475	-0.316491	0.0237985	0.179553
ENSBTAG00000012657	ZSWIM8	1652.01	0.319497	0.0237952	0.179553
ENSBTAG00000000797	MRPL9	1881.72	-0.275718	0.0238112	0.179554
ENSBTAG00000005162	STX19	219.638	-0.381656	0.0238556	0.179793
ENSBTAG00000006110	MCTP1	37.0817	0.778242	0.0239169	0.179967
ENSBTAG00000016094	SLC36A1	89.5675	0.777087	0.0239062	0.179967
ENSBTAG00000004203	VPS33A	809.849	-0.511052	0.0238922	0.179967
ENSBTAG00000009991	CANT1	154.158	-0.644764	0.024073	0.180991
ENSBTAG00000008518	MED25	1480.75	-0.320192	0.0240785	0.180991
ENSBTAG00000026657	IFT27	142.17	-0.475588	0.0241795	0.181654
ENSBTAG00000011581	BSN	47.5904	0.774198	0.0242193	0.181857
ENSBTAG00000014979	MFSD12	147.841	0.54571	0.0242595	0.182062
ENSBTAG00000010773	GNPAT	1283.45	-0.298771	0.0242834	0.182145
ENSBTAG00000037778	CXCL3	78.9828	-0.962964	0.0243518	0.182465
ENSBTAG00000004517	TARBP1	1353.92	-0.338556	0.0243436	0.182465
ENSBTAG00000038931	-	173.798	-0.413776	0.0244385	0.183017
ENSBTAG00000015297	BANK1	45.497	-0.74922	0.0244791	0.183117
ENSBTAG00000001021	CYP1A1	261.053	-0.862533	0.0245293	0.183117
ENSBTAG00000016931	E2F7	25.5197	1.13779	0.0245062	0.183117
ENSBTAG00000003855	FAM120C	229.857	0.633412	0.0245046	0.183117
ENSBTAG00000007838	MFSD3	224.403	0.566946	0.0245284	0.183117
ENSBTAG00000001619	SERINC5	263.294	0.679901	0.024493	0.183117
ENSBTAG00000015930	DNAL1	37.6615	0.839536	0.0245534	0.18315
ENSBTAG00000008629	MTFR1	1718.38	0.320299	0.0245595	0.18315
ENSBTAG00000026283	ASPH	1151.53	0.282712	0.0246987	0.183223
ENSBTAG00000021302	CHAD	99.5657	0.575435	0.0246112	0.183223
ENSBTAG00000020422	CHD8	2018.52	0.256853	0.0246585	0.183223
ENSBTAG00000020594	ELF2	611.588	0.407344	0.0246897	0.183223
ENSBTAG00000047502	FKBP5	1935.4	-0.344586	0.0246822	0.183223
ENSBTAG00000012566	MAP10	217.02	-0.794118	0.0246088	0.183223
ENSBTAG00000018483	NDUFS3	1114.76	-0.277974	0.0246681	0.183223
ENSBTAG00000015277	PCF11	3004.18	1.01483	0.0246591	0.183223
ENSBTAG00000008066	PKDREJ	255.546	0.383755	0.0245955	0.183223
ENSBTAG00000006938	PPM1F	176.979	0.484484	0.0246342	0.183223
ENSBTAG00000006443	PRDM11	40.7518	0.717057	0.0247354	0.183399
ENSBTAG00000015655	APBB1	333.535	-0.392993	0.0248316	0.184016
ENSBTAG00000003557	CCDC117	2309.25	1.60379	0.0248663	0.184081
ENSBTAG00000031795	-	8786.17	-0.32664	0.0248597	0.184081
ENSBTAG00000044138	-	57.7022	0.874914	0.0248942	0.184191
ENSBTAG00000011682	GLI2	181.367	-0.694572	0.0249377	0.184417
ENSBTAG00000016797	CSNK1G2	1521.74	-0.274165	0.0249776	0.184523
ENSBTAG00000046256	TMEM132C	97.3391	-0.920873	0.0249793	0.184523
ENSBTAG00000040051	-	459.678	-0.417159	0.0249912	0.184523
ENSBTAG00000002977	ECE1	1845.54	-0.480276	0.0250317	0.184726
ENSBTAG00000001101	IFNLR1	79.7401	0.917194	0.0250496	0.184762
ENSBTAG00000014249	IVNS1ABP	2555.32	0.259141	0.0251304	0.185156
ENSBTAG00000044064	RNF144A	67.2778	0.630216	0.0251202	0.185156
ENSBTAG00000024772	TRIP6	720.641	-0.417187	0.0251422	0.185156
ENSBTAG00000005795	DHX32	2846.77	0.246725	0.0252143	0.185337
ENSBTAG00000047135	GORASP1	284.46	0.399184	0.0252054	0.185337
ENSBTAG00000046089	KRT1	828464	0.353569	0.0251824	0.185337
ENSBTAG00000046172	-	1620.97	-0.396769	0.0252191	0.185337
ENSBTAG00000011770	ZO2	3721.65	-0.273544	0.0252527	0.185488
ENSBTAG00000009517	DBI	4444.72	-0.326346	0.0253198	0.185884
ENSBTAG00000001349	KIF1C	11624.7	0.305543	0.0253533	0.185937
ENSBTAG00000001932	MGC142781	2001.86	0.383642	0.0253421	0.185937
ENSBTAG00000018634	SH3BGRL2	176.405	0.630835	0.0253892	0.186105
ENSBTAG00000005716	CRABP2	3042.13	-0.464632	0.0254162	0.186206
ENSBTAG00000005444	UGGT1	500.731	0.770131	0.0254421	0.186299
ENSBTAG00000012761	PTK7	2709.44	-0.353312	0.025468	0.186392
ENSBTAG00000007847	EED	791.057	-0.374591	0.0254953	0.186496
ENSBTAG00000001163	H2AFY2	332.995	-0.523045	0.0255343	0.186683
ENSBTAG00000020632	NQO1	395.262	0.45132	0.0255472	0.186683
ENSBTAG00000015946	RBBP5	765.348	0.429221	0.0255836	0.186853
ENSBTAG00000000830	GPR137B	347.443	0.587558	0.0256075	0.186931
ENSBTAG00000012577	UVSSA	149.079	0.743341	0.0256327	0.187018
ENSBTAG00000007808	ANTXR1	658.115	0.413105	0.0256877	0.187137
ENSBTAG00000019834	ARL15	102.242	0.610001	0.0256774	0.187137
ENSBTAG00000043462	SNORD14	34.6341	3.06696	0.0256886	0.187137
ENSBTAG00000007269	EIF2B1	763.924	-0.457008	0.0257079	0.187181
ENSBTAG00000003362	HSP90B1	9686.77	0.540039	0.0257794	0.187497
ENSBTAG00000004457	ORAI1	570.217	-0.292271	0.0257861	0.187497
ENSBTAG00000045994	-	54.9101	-0.758062	0.0257909	0.187497
ENSBTAG00000018812	NOP56	2854.95	-0.335528	0.0258113	0.187549
ENSBTAG00000039635	CCDC97	1157.12	-0.443299	0.0258293	0.187583
ENSBTAG00000017051	ACP6	1474.21	0.305212	0.0258754	0.187822
ENSBTAG00000004461	OFD1	533.635	-0.411682	0.0259222	0.188065
ENSBTAG00000012365	ANP32A	1280.9	-0.313742	0.0260623	0.188791
ENSBTAG00000011081	KBTBD8	55.0728	1.12565	0.0260595	0.188791
ENSBTAG00000002492	SYCP3	79.1436	-0.57948	0.02605	0.188791
ENSBTAG00000005827	FIG4	704.953	-0.619213	0.0261017	0.18898
ENSBTAG00000016412	CDKN2B	2172.79	-0.346096	0.026123	0.189038
ENSBTAG00000017958	AHI1	562.571	-0.319602	0.0261658	0.189124
ENSBTAG00000020908	-	3632.02	-0.265341	0.026175	0.189124
ENSBTAG00000038536	-	484.487	-0.414781	0.0261695	0.189124
ENSBTAG00000015349	C1orf56	149.068	0.879965	0.0262158	0.189158
ENSBTAG00000008371	FBXL20	396.936	0.498202	0.0261934	0.189158
ENSBTAG00000014857	-	49.486	0.822442	0.0262197	0.189158
ENSBTAG00000011217	DNAJC11	1059.23	-0.466685	0.026253	0.189302
ENSBTAG00000013468	AHNAK	82562.7	0.39551	0.0262825	0.189322
ENSBTAG00000016142	CYB5R2	216.292	-0.525796	0.0262729	0.189322
ENSBTAG00000027932	BIRC6	2496	0.381698	0.0263957	0.189516
ENSBTAG00000023453	C19orf54	136.728	-0.480497	0.0263647	0.189516
ENSBTAG00000031785	H2B	51.503	2.18033	0.0263655	0.189516
ENSBTAG00000011463	MID1IP1	1879.83	-0.273066	0.0264083	0.189516
ENSBTAG00000013412	NFAT5	282.168	0.849701	0.0263871	0.189516
ENSBTAG00000021083	RECQL	395.288	0.313001	0.0264165	0.189516
ENSBTAG00000009412	SIAE	105.437	-0.589666	0.0263362	0.189516
ENSBTAG00000045892	-	31.2638	0.786509	0.0263574	0.189516
ENSBTAG00000019297	GFRA1	380.515	-0.611457	0.0264371	0.189526
ENSBTAG00000012251	MTR	55.4629	0.8406	0.026457	0.189526
ENSBTAG00000033747	SIL1	577.816	-0.314058	0.0264579	0.189526
ENSBTAG00000010349	IL1A	3157.94	0.319124	0.0264874	0.189546
ENSBTAG00000018785	TUBB1	25.843	1.23138	0.0264843	0.189546
ENSBTAG00000021410	C1GALT1C1	536.554	-0.333862	0.0265028	0.18956
ENSBTAG00000014485	POF1B	4163.57	0.375213	0.0265261	0.189631
ENSBTAG00000008079	NRBP2	1645.95	-0.502219	0.0265866	0.189964
ENSBTAG00000012873	SNX6	764.591	-0.349369	0.0265995	0.189964
ENSBTAG00000006916	TAF15	354.01	-0.330792	0.0266137	0.18997
ENSBTAG00000009698	ABCD3	2865.38	-0.480238	0.0266486	0.190123
ENSBTAG00000004371	CS	3458.78	0.34115	0.0266877	0.19021
ENSBTAG00000007779	GTF3C3	451.473	0.419462	0.0266803	0.19021
ENSBTAG00000019129	BTD	177.762	-0.50896	0.0267173	0.190221
ENSBTAG00000016058	FAM83B	2510.45	0.381022	0.0267238	0.190221
ENSBTAG00000003365	SMG8	409.533	0.698864	0.0267295	0.190221
ENSBTAG00000023947	AVPI1	683.239	-0.336513	0.026789	0.190549
ENSBTAG00000047147	-	155.937	0.991576	0.0268442	0.190846
ENSBTAG00000004990	NEO1	1647.49	0.284779	0.0268736	0.190959
ENSBTAG00000002144	ADRB2	307.557	1.50954	0.0269383	0.191323
ENSBTAG00000013937	SPICE1	442.275	-0.329664	0.0270194	0.191775
ENSBTAG00000010185	-	164.607	0.564938	0.0270291	0.191775
ENSBTAG00000012928	PPP4C	1438.95	-0.336394	0.0270669	0.191851
ENSBTAG00000018600	VGLL4	730.258	0.309411	0.0270558	0.191851
[truncated: 13,143 more rows]
